# Supplementary material for: CRISPRi screens reveal a DNA methylation-mediated 3D genome dependent causal mechanism in prostate cancer
Source: Nat Commun. 2021 Mar 19;12:1781. doi: 10.1038/s41467-021-21867-0 (PMC7979745; doi:10.1038/s41467-021-21867-0)
Supplement: Supplementary file 3 — Supplementary Data 1 [file 41467_2021_21867_MOESM3_ESM.csv]

target_region	sgRNA_sequence	class
chr1:10549815-10550215	GTGGGTGGCGTGCTCTGCTGGG	lncap_gwas_dhs
chr1:10549815-10550215	GGATCCCCGTCTCTCTCCAGGG	lncap_gwas_dhs
chr1:10549815-10550215	GGGCCTGAAATGTGTCTCCTGG	lncap_gwas_dhs
chr1:10549815-10550215	CTGAAATGTGTCTCCTGGCAGG	lncap_gwas_dhs
chr1:10549815-10550215	ATACCACCACCTCACATTTGGG	lncap_gwas_dhs
chr1:10549815-10550215	ATTTGTTTCTCTGCTTTCAGGG	lncap_gwas_dhs
chr1:10549815-10550215	ACCAATGCACTTCCACTTCGGG	lncap_gwas_dhs
chr1:10549815-10550215	CGGGTCATGATGGAGTGATAGG	lncap_gwas_dhs
chr1:10549815-10550215	TGTGTACACATTGGACAGCAGG	lncap_gwas_dhs
chr1:10549815-10550215	ATTGGTTGACTTTGAGCAGAGG	lncap_gwas_dhs
chr1:10549815-10550215	GCAGAGAAACAAATTACTTGGG	lncap_gwas_dhs
chr1:10549815-10550215	TCTAATCCCAAATGTGAGGTGG	lncap_gwas_dhs
chr1:10549815-10550215	ATCACTCTGGCTTCCTGCCAGG	lncap_gwas_dhs
chr1:10549815-10550215	CTGCCAGGAGACACATTTCAGG	lncap_gwas_dhs
chr1:10549815-10550215	GGAGACACATTTCAGGCCCTGG	lncap_gwas_dhs
chr1:10549815-10550215	CAGGCCCTGGAGAGAGACGGGG	lncap_gwas_dhs
chr1:10554630-10555030	AGGAAACGGGCTAGAGCCAGGG	lncap_gwas_dhs
chr1:10554630-10555030	AGAGTAGAGTCCAGAGAAAAGG	lncap_gwas_dhs
chr1:10554630-10555030	TGCCTGCTCGCCTGGAGGTTGG	lncap_gwas_dhs
chr1:10554630-10555030	CTGCCACCTCCCCAACGTCAGG	lncap_gwas_dhs
chr1:10554630-10555030	CTCCCCAACGTCAGGGGACTGG	lncap_gwas_dhs
chr1:10554630-10555030	CACTAGCTTATTTCCAAGAAGG	lncap_gwas_dhs
chr1:10554630-10555030	AAGAAAAGTCGCGCAGCAGTGG	lncap_gwas_dhs
chr1:10554630-10555030	GGGGCTTTCTTTACTATTGTGG	lncap_gwas_dhs
chr1:10554630-10555030	ACCAGATTCCACCACCAGGGGG	lncap_gwas_dhs
chr1:10554630-10555030	GGGTGGTGTCCTTAGTGGCAGG	lncap_gwas_dhs
chr1:10554630-10555030	GCCCCAGCTGCCCACGCTCAGG	lncap_gwas_dhs
chr1:10554630-10555030	TCTCTGGGCATCTAGTTTCTGG	lncap_gwas_dhs
chr1:10554630-10555030	GTGTAGTTTACTGGCTTCTGGG	lncap_gwas_dhs
chr1:10554630-10555030	AGAAGCCAGTAAACTACACAGG	lncap_gwas_dhs
chr1:10554630-10555030	CAGAGAAAATCCTGAGCGTGGG	lncap_gwas_dhs
chr1:10554630-10555030	TATTCATCACCTGCCACTAAGG	lncap_gwas_dhs
chr1:10554630-10555030	AGCTGGGGCCCCCTGGTGGTGG	lncap_gwas_dhs
chr1:10554630-10555030	CAATAGTAAAGAAAGCCCCAGG	lncap_gwas_dhs
chr1:10554630-10555030	CTTCCCAGTCCCCTGACGTTGG	lncap_gwas_dhs
chr1:10554630-10555030	TCCCCTGACGTTGGGGAGGTGG	lncap_gwas_dhs
chr1:10554630-10555030	TATAAGCAGACCAACCTCCAGG	lncap_gwas_dhs
chr1:10554630-10555030	GACCAACCTCCAGGCGAGCAGG	lncap_gwas_dhs
chr1:10554630-10555030	AGGCGAGCAGGCAGCACTGTGG	lncap_gwas_dhs
chr1:10554630-10555030	AGCACTGTGGCCGAGGCCCTGG	lncap_gwas_dhs
chr1:10554630-10555030	CTGGACTCTACTCTTCCCGTGG	lncap_gwas_dhs
chr1:10555030-10555430	CTGCTCAGTAGGTGATCGTGGG	lncap_gwas_dhs
chr1:10555030-10555430	AAGTGATACCACATATCTTGGG	lncap_gwas_dhs
chr1:10555030-10555430	TACTTACCAGCGGCTCTCGAGG	lncap_gwas_dhs
chr1:10555030-10555430	CACTTCCTGGAGTAGAGCTTGG	lncap_gwas_dhs
chr1:10555030-10555430	GCTTGGCTGCAGAGAAAAATGG	lncap_gwas_dhs
chr1:10555030-10555430	CTGGTGAATTCAGACTCTTTGG	lncap_gwas_dhs
chr1:10555030-10555430	AGATCACAGTGCCACCCAATGG	lncap_gwas_dhs
chr1:10555030-10555430	GTTCTCAAACGATGCACGCTGG	lncap_gwas_dhs
chr1:10555030-10555430	AGTGAGAGATGTGAGAAAGAGG	lncap_gwas_dhs
chr1:10555030-10555430	AGCGTGCATCGTTTGAGAACGG	lncap_gwas_dhs
chr1:10555030-10555430	TTTGAGAACGGAACATCTTTGG	lncap_gwas_dhs
chr1:10555030-10555430	AAAGAGTCTGAATTCACCAGGG	lncap_gwas_dhs
chr1:10555030-10555430	GGAAGATGAAGACTGTTTCTGG	lncap_gwas_dhs
chr1:10555030-10555430	TGCAGCCAAGCTCTACTCCAGG	lncap_gwas_dhs
chr1:10555030-10555430	GTGCTGCCTCGAGAGCCGCTGG	lncap_gwas_dhs
chr1:10555030-10555430	CCACTCCAAGAACAAGGCTTGG	lncap_gwas_dhs
chr1:10555030-10555430	GGCTTGGTTCTGCTCAGGAAGG	lncap_gwas_dhs
chr1:10555030-10555430	GGTAAGTACCCAAGATATGTGG	lncap_gwas_dhs
chr1:10555030-10555430	CTACTGAGCAGCAAGGGCTGGG	lncap_gwas_dhs
chr1:10555430-10555830	AATCACACAATTACTGACCAGG	lncap_gwas_dhs
chr1:10555430-10555830	TGTTCTTTAAAGACCACTGAGG	lncap_gwas_dhs
chr1:10555430-10555830	TGAGGCGCTCGCACCCTGAGGG	lncap_gwas_dhs
chr1:10555430-10555830	ACCCTGAGGGGCAGAGCAGAGG	lncap_gwas_dhs
chr1:10555430-10555830	TGACTTCTCTTCTCGCGTGTGG	lncap_gwas_dhs
chr1:10555430-10555830	ACTTCTCTTCTCGCGTGTGGGG	lncap_gwas_dhs
chr1:10555430-10555830	TGAGATCTCTCCTTAGTAAAGG	lncap_gwas_dhs
chr1:10555430-10555830	ACTCCACCTCAGCCTCCCACGG	lncap_gwas_dhs
chr1:10555430-10555830	TAAAAGCATCCACCCCAGATGG	lncap_gwas_dhs
chr1:10555430-10555830	TCCTGCACCACTTTGTTTGTGG	lncap_gwas_dhs
chr1:10555430-10555830	GCCACAAACAAAGTGGTGCAGG	lncap_gwas_dhs
chr1:10555430-10555830	AAAGTGGTGCAGGACCATCTGG	lncap_gwas_dhs
chr1:10555430-10555830	GTGAGATTCCTGCGCCCGTGGG	lncap_gwas_dhs
chr1:10555430-10555830	AGGCTGAGGTGGAGTGAGGTGG	lncap_gwas_dhs
chr1:10555430-10555830	GAGGTGGAGTGAGGTGGCTGGG	lncap_gwas_dhs
chr1:10555430-10555830	ACGCGAGAAGAGAAGTCAGAGG	lncap_gwas_dhs
chr1:10555430-10555830	GCCCTCTGCTCTGCCCCTCAGG	lncap_gwas_dhs
chr1:10555430-10555830	AGTCAGAGGTCACTGACAGAGG	lncap_gwas_dhs
chr1:10555430-10555830	CAGGGTGCGAGCGCCTCAGTGG	lncap_gwas_dhs
chr1:10555430-10555830	TTAAAGAACAGGTAAGCGATGG	lncap_gwas_dhs
chr1:10555430-10555830	CAGGTAAGCGATGGAATTCTGG	lncap_gwas_dhs
chr1:10555430-10555830	ACTACTGACGCAGAACCATAGG	lncap_gwas_dhs
chr1:10555430-10555830	GCAGAACCATAGGAACAGAAGG	lncap_gwas_dhs
chr1:10556340-10556740	ATACCAGAAATCAGTGAGCTGG	lncap_gwas_dhs
chr1:10556340-10556740	CTGTTACGTCACCAGTTACGGG	lncap_gwas_dhs
chr1:10556340-10556740	TTATATCCCAGCACTCCCACGG	lncap_gwas_dhs
chr1:10556340-10556740	TATCCCAGCACTCCCACGGTGG	lncap_gwas_dhs
chr1:10556340-10556740	CGAATCAAGCCCCAAAAGATGG	lncap_gwas_dhs
chr1:10556340-10556740	CAAGCCCCAAAAGATGGACTGG	lncap_gwas_dhs
chr1:10556340-10556740	CCTCCGATGACCAGTTAAATGG	lncap_gwas_dhs
chr1:10556340-10556740	AGTTCCTTCCTTGAGGTCATGG	lncap_gwas_dhs
chr1:10556340-10556740	CATGGTGGTGGGAAAGCCCAGG	lncap_gwas_dhs
chr1:10556340-10556740	TCAAAATTTGAAAAGAGAGAGG	lncap_gwas_dhs
chr1:10556340-10556740	AGGAAGGAAAGGACTGCAGCGG	lncap_gwas_dhs
chr1:10556340-10556740	AAAGGACTGCAGCGGCCTATGG	lncap_gwas_dhs
chr1:10556340-10556740	GGACGTCTGCCTGCTTCCCTGG	lncap_gwas_dhs
chr1:10556340-10556740	ACGTCTGCCTGCTTCCCTGGGG	lncap_gwas_dhs
chr1:10556340-10556740	TCTAAAACAACCACAACTTCGG	lncap_gwas_dhs
chr1:10556340-10556740	ACCACAACTTCGGCCTGAGGGG	lncap_gwas_dhs
chr1:10556340-10556740	GGGCACTGAGGCAGGCCCCAGG	lncap_gwas_dhs
chr1:10556340-10556740	AGGCAGGCCCCAGGGAAGCAGG	lncap_gwas_dhs
chr1:10556340-10556740	ACGTCCGGAGAGACTAGCAAGG	lncap_gwas_dhs
chr1:10556340-10556740	CTAGCAAGGTGGGGCCTCCTGG	lncap_gwas_dhs
chr1:10556340-10556740	TCCCACCACCATGACCTCAAGG	lncap_gwas_dhs
chr1:10556340-10556740	TTTGATGTACCCATTTAACTGG	lncap_gwas_dhs
chr1:10556340-10556740	TACCCATTTAACTGGTCATCGG	lncap_gwas_dhs
chr1:10556340-10556740	ATACCAAAAGAGTGAAACGAGG	lncap_gwas_dhs
chr1:10556340-10556740	AGTGAAACGAGGCCACCGTGGG	lncap_gwas_dhs
chr1:10556340-10556740	GAGGCCACCGTGGGAGTGCTGG	lncap_gwas_dhs
chr1:10556340-10556740	CTTGATTCGACAAGCTCTTTGG	lncap_gwas_dhs
chr1:10556340-10556740	TTTGGGAGCCCTGAGCAGTTGG	lncap_gwas_dhs
chr1:10556340-10556740	TAACTGGTGACGTAACAGCAGG	lncap_gwas_dhs
chr1:10556340-10556740	TGGCCAGCTCACTGATTTCTGG	lncap_gwas_dhs
chr1:45240909-45241309	GCGACACTCACCCATCGCTCGG	positive_control
chr1:45240909-45241309	CTCACCCATCGCTCGGCGCTGG	positive_control
chr1:45240909-45241309	ACCGCAAAGATTCACGGTTCGG	positive_control
chr1:45240909-45241309	GACCCCCTTCCCCCAGCCCAGG	positive_control
chr1:45240909-45241309	CTGAGCGCCGAAACAACGTCGG	positive_control
chr1:45240909-45241309	TCCCCCAGCCCAGGGTCGGAGG	positive_control
chr1:45240909-45241309	AGTCGCCGGGGGTCGGCAGAGG	positive_control
chr1:45240909-45241309	CGCCTAGGGCCACGAGCCTAGG	positive_control
chr1:45240909-45241309	TAGGGCCACGAGCCTAGGAGGG	positive_control
chr1:45240909-45241309	CGAGACCCTCCTAGGCTCGTGG	positive_control
chr1:45240909-45241309	AGGCTCGTGGCCCTAGGCGCGG	positive_control
chr1:45240909-45241309	GCTGACCTCTGCCGACCCCCGG	positive_control
chr1:45240909-45241309	GGCGACTCGCCTCCGACCCTGG	positive_control
chr1:45240909-45241309	TCGTCGCCCGACGTTGTTTCGG	positive_control
chr1:45240909-45241309	GCTGGGGGAAGGGGGTCTGCGG	positive_control
chr1:45240909-45241309	CAGAAACAACGTAAAGTAAAGG	positive_control
chr1:45240909-45241309	AGAAACAACGTAAAGTAAAGGG	positive_control
chr1:45240909-45241309	GTGTTTAGACTAGTTTCAGAGG	positive_control
chr1:45240909-45241309	CTAGTTTCAGAGGCTGCTGCGG	positive_control
chr1:45240909-45241309	ACCGAACCGTGAATCTTTGCGG	positive_control
chr1:45240909-45241309	TTAGGATGAGATGTGGGTGCGG	positive_control
chr1:45240909-45241309	CGGCTGCGTTGAAAAAGAGTGG	positive_control
chr1:45240909-45241309	TGAGTGTCGCTCTGCATTGAGG	positive_control
chr1:45240909-45241309	GTGTCGCTCTGCATTGAGGCGG	positive_control
chr1:45240909-45241309	ATGGAATTGGAAACGAGTGTGG	positive_control
chr1:204464220-204464620	TTCTTCCAGAGACCACTGCTGG	lncap_gwas_dhs
chr1:204464220-204464620	AGGTCCAGTTATCCGTTTCAGG	lncap_gwas_dhs
chr1:204464220-204464620	GGAATTTCTACCATAATTACGG	lncap_gwas_dhs
chr1:204464220-204464620	AATTACGGTAGCGATGTTCGGG	lncap_gwas_dhs
chr1:204464220-204464620	ATATAACATATTGTATGAAAGG	lncap_gwas_dhs
chr1:204464220-204464620	CGGGGGATCCCCTACCTTGAGG	lncap_gwas_dhs
chr1:204464220-204464620	TACCTTGAGGGTTAGGTTGGGG	lncap_gwas_dhs
chr1:204464220-204464620	GTAGAGAGAGGCTGTCTCCGGG	lncap_gwas_dhs
chr1:204464220-204464620	CTATCTCCCCTCCCTACTTAGG	lncap_gwas_dhs
chr1:204464220-204464620	TAGGTTGACTGCTGTTTCCTGG	lncap_gwas_dhs
chr1:204464220-204464620	TGTTTCCTGGATCGCAGCTCGG	lncap_gwas_dhs
chr1:204464220-204464620	CAGCTCGGAAGATCCACCTGGG	lncap_gwas_dhs
chr1:204464220-204464620	GAGACTCCCCTTCCAGAAAGGG	lncap_gwas_dhs
chr1:204464220-204464620	ATCTTCCGAGCTGCGATCCAGG	lncap_gwas_dhs
chr1:204464220-204464620	GCAGTCAACCTAAGTAGGGAGG	lncap_gwas_dhs
chr1:204464220-204464620	AAGTAGGGAGGGGAGATAGAGG	lncap_gwas_dhs
chr1:204464220-204464620	ACACTGAGCGTGTAAAGCCCGG	lncap_gwas_dhs
chr1:204464220-204464620	AGGATCCTCCAACCCAACTAGG	lncap_gwas_dhs
chr1:204464220-204464620	CAACCTAACCCTCAAGGTAGGG	lncap_gwas_dhs
chr1:204464220-204464620	AACCTAACCCTCAAGGTAGGGG	lncap_gwas_dhs
chr1:204464220-204464620	AACATCGCTACCGTAATTATGG	lncap_gwas_dhs
chr1:204464220-204464620	AATACCTTTCTTCCAGCAGTGG	lncap_gwas_dhs
chr1:204464220-204464620	TTCTTCCAGCAGTGGTCTCTGG	lncap_gwas_dhs
chr2:10701740-10702140	GCTACCAGAAAAATATAGTTGG	lncap_gwas_dhs
chr2:10701740-10702140	TTCCCCATGAGCACATACTGGG	lncap_gwas_dhs
chr2:10701740-10702140	ACCGCTTTGAAGTTCCATCTGG	lncap_gwas_dhs
chr2:10701740-10702140	CCGCTTTGAAGTTCCATCTGGG	lncap_gwas_dhs
chr2:10701740-10702140	TTACAGAATAGTCACAAACAGG	lncap_gwas_dhs
chr2:10701740-10702140	AGTCCTTACCCTTGGAGATAGG	lncap_gwas_dhs
chr2:10701740-10702140	TTGGAGATAGGACGGCCTGAGG	lncap_gwas_dhs
chr2:10701740-10702140	GGCCTGAGGCAGGAGTGTCAGG	lncap_gwas_dhs
chr2:10701740-10702140	GGGACACAGGTCACCATGCTGG	lncap_gwas_dhs
chr2:10701740-10702140	CAGGTCACCATGCTGGTGCGGG	lncap_gwas_dhs
chr2:10701740-10702140	TGCATCTGGGACTCCCATTGGG	lncap_gwas_dhs
chr2:10701740-10702140	CCCATTGGGCAGGATGCCCAGG	lncap_gwas_dhs
chr2:10701740-10702140	GATGCCCAGGGAGTGGGGAGGG	lncap_gwas_dhs
chr2:10701740-10702140	GAGGGTTCCACCCCCTGCAGGG	lncap_gwas_dhs
chr2:10701740-10702140	CCCTGGGCATCCTGCCCAATGG	lncap_gwas_dhs
chr2:10701740-10702140	ATGCACATCTTAATGCACGAGG	lncap_gwas_dhs
chr2:10701740-10702140	CTCCTGACACTCCTGCCTCAGG	lncap_gwas_dhs
chr2:10701740-10702140	CAGGCCGTCCTATCTCCAAGGG	lncap_gwas_dhs
chr2:10701740-10702140	CGTCCTATCTCCAAGGGTAAGG	lncap_gwas_dhs
chr2:10701740-10702140	ACTATTCTGTAAACCCAGATGG	lncap_gwas_dhs
chr2:10701740-10702140	ATGGAACTTCAAAGCGGTAGGG	lncap_gwas_dhs
chr2:10701740-10702140	TCACCCAGTATGTGCTCATGGG	lncap_gwas_dhs
chr2:10701740-10702140	TGAGTAGGAGGCAGCATGCTGG	lncap_gwas_dhs
chr2:10730835-10731235	CAGAGAATCTTACACATTTAGG	lncap_gwas_dhs
chr2:10730835-10731235	ATTGTTCCTTCTCTGCTACAGG	lncap_gwas_dhs
chr2:10730835-10731235	TCCTTCTCTGCTACAGGCTTGG	lncap_gwas_dhs
chr2:10730835-10731235	GTCAGAGTCCATCACAAACAGG	lncap_gwas_dhs
chr2:10730835-10731235	AAACAGCCCTGAACACTGCTGG	lncap_gwas_dhs
chr2:10730835-10731235	AAAGCTGACCTGTTTGTGATGG	lncap_gwas_dhs
chr2:10730835-10731235	CTGAGTAAGCCGTTTCATCTGG	lncap_gwas_dhs
chr2:10730835-10731235	TGAGAGTAAACAAGATTGCAGG	lncap_gwas_dhs
chr2:10730835-10731235	GTCATCTACTTAAGTGAACAGG	lncap_gwas_dhs
chr2:10730835-10731235	AGTAAATCATAAGATATTAAGG	lncap_gwas_dhs
chr2:10730835-10731235	CATAAGATATTAAGGAACTTGG	lncap_gwas_dhs
chr2:10738055-10738455	ACACACGCGTCCTGTCTGCAGG	lncap_gwas_dhs
chr2:10738055-10738455	CAAAATGAGTGAACATCAACGG	lncap_gwas_dhs
chr2:10738055-10738455	AACGGAACGTAGATGTGACTGG	lncap_gwas_dhs
chr2:10738055-10738455	GTGACTGGAGATAACAGAAAGG	lncap_gwas_dhs
chr2:10738055-10738455	GCAGTGTCCGGTCACTGACAGG	lncap_gwas_dhs
chr2:10738055-10738455	GGCAAGTTCTTGATTCGCACGG	lncap_gwas_dhs
chr2:10738055-10738455	TCGCACGGTGCCAAAAGGAAGG	lncap_gwas_dhs
chr2:10738055-10738455	AGCAACCCATTATTTACGTAGG	lncap_gwas_dhs
chr2:10738055-10738455	TTATTTACGTAGGGATTTGTGG	lncap_gwas_dhs
chr2:10738055-10738455	AATGCAGTTAAAGAATACCAGG	lncap_gwas_dhs
chr2:10738055-10738455	ACCAGGTGCCCCAACAAGACGG	lncap_gwas_dhs
chr2:10738055-10738455	GAAATTTGAACCGTCTTGTTGG	lncap_gwas_dhs
chr2:10738055-10738455	AATTTGAACCGTCTTGTTGGGG	lncap_gwas_dhs
chr2:10738055-10738455	ACCGTCTTGTTGGGGCACCTGG	lncap_gwas_dhs
chr2:10738055-10738455	AAATCCCTACGTAAATAATGGG	lncap_gwas_dhs
chr2:10738055-10738455	CTCAAAGCCTGTCAGTGACCGG	lncap_gwas_dhs
chr2:10738055-10738455	AGTGACCGGACACTGCATCAGG	lncap_gwas_dhs
chr2:10738055-10738455	CTGTTCAGTTCCTGCAGACAGG	lncap_gwas_dhs
chr2:10738055-10738455	CTCTAATTAACTATCAGGATGG	lncap_gwas_dhs
chr2:10740135-10740535	CCTGAGGGCACCACACAGCTGG	lncap_gwas_dhs
chr2:10740135-10740535	CAGCTGGCCCAAAACTACAAGG	lncap_gwas_dhs
chr2:10740135-10740535	GGTCAGCTCCTTACTCATTAGG	lncap_gwas_dhs
chr2:10740135-10740535	CTTACTCATTAGGTTCTGCAGG	lncap_gwas_dhs
chr2:10740135-10740535	TCCAGCACATAACCAAGCTTGG	lncap_gwas_dhs
chr2:10740135-10740535	AGTTAGCACTTTGTTTAGTTGG	lncap_gwas_dhs
chr2:10740135-10740535	TTTAGTTGGTATTGTCCAGAGG	lncap_gwas_dhs
chr2:10740135-10740535	ACAAGATTGGCAAGGACCCAGG	lncap_gwas_dhs
chr2:10740135-10740535	CAGATGTATGAAGGTACCTGGG	lncap_gwas_dhs
chr2:10740135-10740535	TTCTCTGCTTAGATGAGGCAGG	lncap_gwas_dhs
chr2:10740135-10740535	GCAGGCAGATAGCCAAGCTTGG	lncap_gwas_dhs
chr2:10740135-10740535	GTTATGTGCTGGAATGAGTTGG	lncap_gwas_dhs
chr2:10740135-10740535	CACATTAATAAAGGAAAGCAGG	lncap_gwas_dhs
chr2:10740135-10740535	ATTAATAAAGGAAAGCAGGTGG	lncap_gwas_dhs
chr2:10740135-10740535	CTGCAGAACCTAATGAGTAAGG	lncap_gwas_dhs
chr2:10740135-10740535	GCTGTGTGGTGCCCTCAGGAGG	lncap_gwas_dhs
chr2:15924038-15924437	GACCACCCATGCCATGGAGTGG	negative_control
chr2:15924038-15924437	CATGGAGTGGAGCTGGAAACGG	negative_control
chr2:15924038-15924437	GAAACGGCTGCTCCGCCATGGG	negative_control
chr2:15924038-15924437	AGAGCTCCCCATGTGGCTGCGG	negative_control
chr2:15924038-15924437	AGAAGAGTGACTGCAAGTGAGG	negative_control
chr2:15924038-15924437	CACATGCCACAGCTCATGAGGG	negative_control
chr2:15924038-15924437	AGCCAATGTAGCCCTGTTGTGG	negative_control
chr2:15924038-15924437	AAGAGACTGGCTTGCCTGCTGG	negative_control
chr2:15924038-15924437	GCTTGCCTGCTGGTGCTAGAGG	negative_control
chr2:15924038-15924437	GCTGGTGCTAGAGGCACCAAGG	negative_control
chr2:15924038-15924437	GCACCAAGGAACTCTGCAGGGG	negative_control
chr2:15924038-15924437	ACTCTGCAGGGGAATGATGAGG	negative_control
chr2:15924038-15924437	TGGTGCCTCTAGCACCAGCAGG	negative_control
chr2:15924038-15924437	GCAAGCCAGTCTCTTTAGCTGG	negative_control
chr2:15924038-15924437	AGCTGGGCAGCTAAGGAATTGG	negative_control
chr2:15924038-15924437	GGAACTCCCTCATGAGCTGTGG	negative_control
chr2:15924038-15924437	ATGAGCTGTGGCATGTGGTGGG	negative_control
chr2:15924038-15924437	AGCTGTGGCATGTGGTGGGAGG	negative_control
chr2:15924038-15924437	GTGATGGCTTGGACTCTACAGG	negative_control
chr2:15924038-15924437	TGATGGCTTGGACTCTACAGGG	negative_control
chr2:15924038-15924437	GGGGTTCCCGCAGCCACATGGG	negative_control
chr2:15924038-15924437	AGACTGACATGTCCCATGGCGG	negative_control
chr2:15924038-15924437	CCAGAAGCTCTCAGAAGACAGG	negative_control
chr2:15924038-15924437	CAGCTCCACTCCATGGCATGGG	negative_control
chr2:15924038-15924437	CTCCACTCCATGGCATGGGTGG	negative_control
chr2:20881920-20882320	CGTCACTTCTTCTGTCAATCGG	lncap_gwas_dhs
chr2:20881920-20882320	TTTGCGTGACTCTCTTTCCCGG	lncap_gwas_dhs
chr2:20881920-20882320	ACTGCATCATGCTGCCTCCTGG	lncap_gwas_dhs
chr2:20881920-20882320	TTGCTAGGCTTGCCCACTGTGG	lncap_gwas_dhs
chr2:20881920-20882320	CTTGCCCACTGTGGCCTCCAGG	lncap_gwas_dhs
chr2:20881920-20882320	AGGAGGCAGCATGATGCAGTGG	lncap_gwas_dhs
chr2:20881920-20882320	CATGATGCAGTGGAAAAAGGGG	lncap_gwas_dhs
chr2:20881920-20882320	GGAAAGAGAGTCACGCAAAGGG	lncap_gwas_dhs
chr2:20881920-20882320	AGTGGTGGCTCTGGAGTAGAGG	lncap_gwas_dhs
chr2:20881920-20882320	CTGGAGTAGAGGCCTGAATTGG	lncap_gwas_dhs
chr2:20881920-20882320	AGAGGCCTGAATTGGAATCTGG	lncap_gwas_dhs
chr2:20881920-20882320	GAAGTGACGAGTAGATCGTTGG	lncap_gwas_dhs
chr2:20881920-20882320	GACGGCAAAAATATGCATCAGG	lncap_gwas_dhs
chr2:20881920-20882320	AAAAATATGCATCAGGCAGTGG	lncap_gwas_dhs
chr2:43555275-43555675	TTGGTCCACCACCAGAGCAGGG	lncap_gwas_dhs
chr2:43555275-43555675	ACTCTTAGACAAACAATAGGGG	lncap_gwas_dhs
chr2:43555275-43555675	AGGATGGCTTCACTTTAAAAGG	lncap_gwas_dhs
chr2:43555275-43555675	AATCCAAGTAGGAGGGCTGTGG	lncap_gwas_dhs
chr2:43555275-43555675	ATCCAAGTAGGAGGGCTGTGGG	lncap_gwas_dhs
chr2:43555275-43555675	GTGGGGCAGCATCTACATATGG	lncap_gwas_dhs
chr2:43555275-43555675	CATTTCCCCCACTGTAACATGG	lncap_gwas_dhs
chr2:43555275-43555675	CAAAGCTCCAGACCAAGAAAGG	lncap_gwas_dhs
chr2:43555275-43555675	GCTCCAGACCAAGAAAGGCAGG	lncap_gwas_dhs
chr2:43555275-43555675	CTGTGCATGCAGGGCCAGCTGG	lncap_gwas_dhs
chr2:43555275-43555675	CCAGCTGGCAGAAGCTTGTAGG	lncap_gwas_dhs
chr2:43555275-43555675	GAAGCTTGTAGGGCCTGGCTGG	lncap_gwas_dhs
chr2:43555275-43555675	CGTCACACCTCCCCCAGGGAGG	lncap_gwas_dhs
chr2:43555275-43555675	CGTTTACCTTGCCCTCCCTGGG	lncap_gwas_dhs
chr2:43555275-43555675	CTCCCTGGGGGAGGTGTGACGG	lncap_gwas_dhs
chr2:43555275-43555675	GCAGTCCTGGTAGCCAGCCAGG	lncap_gwas_dhs
chr2:43555275-43555675	CCTACAAGCTTCTGCCAGCTGG	lncap_gwas_dhs
chr2:43555275-43555675	ACATCCATCCTGCCTTTCTTGG	lncap_gwas_dhs
chr2:43555275-43555675	CATCCTGCCTTTCTTGGTCTGG	lncap_gwas_dhs
chr2:43555275-43555675	ACTCTCCATGTTACAGTGGGGG	lncap_gwas_dhs
chr2:43555275-43555675	GCCCCACAGCCCTCCTACTTGG	lncap_gwas_dhs
chr2:43555275-43555675	CCTCCATGCCCTGCTCTGGTGG	lncap_gwas_dhs
chr2:43555275-43555675	CCATGCCCTGCTCTGGTGGTGG	lncap_gwas_dhs
chr2:43555275-43555675	GTCTAAGAGTGCCATATGATGG	lncap_gwas_dhs
chr2:85741415-85741815	TCTTACACACTTGCTTCACGGG	lncap_gwas_dhs
chr2:85741415-85741815	CTTACACACTTGCTTCACGGGG	lncap_gwas_dhs
chr2:85741415-85741815	GCTTCACGGGGCTTTCATAAGG	lncap_gwas_dhs
chr2:85741415-85741815	TTTAGGATTTAATATTATTGGG	lncap_gwas_dhs
chr2:85741415-85741815	TATTTGAGCAGTTGCGTATTGG	lncap_gwas_dhs
chr2:85741415-85741815	TAAAATCTATCCCAAACCCAGG	lncap_gwas_dhs
chr2:85741415-85741815	GAAGCAAGTGTGTAAGAACTGG	lncap_gwas_dhs
chr2:85758095-85758495	CCCACCCCCACACATATCGTGG	lncap_gwas_dhs
chr2:85758095-85758495	CCTGAGATACTCTATATGCAGG	lncap_gwas_dhs
chr2:85758095-85758495	GCAGGGGCAATACTGTCCTAGG	lncap_gwas_dhs
chr2:85758095-85758495	CTGGCAGTGCCAGTGTTGGTGG	lncap_gwas_dhs
chr2:85758095-85758495	TTGGTGGCAGCAGTAGGCCTGG	lncap_gwas_dhs
chr2:85758095-85758495	GGCAGCAGTAGGCCTGGCATGG	lncap_gwas_dhs
chr2:85758095-85758495	ATGGTGTCTGCAGTCTGGCTGG	lncap_gwas_dhs
chr2:85758095-85758495	CGCAGAGTCTGTACACACCAGG	lncap_gwas_dhs
chr2:85758095-85758495	ACCTGATGGGTAGCCCTTGTGG	lncap_gwas_dhs
chr2:85758095-85758495	TGGGTAGCCCTTGTGGGCGTGG	lncap_gwas_dhs
chr2:85758095-85758495	TTATGACACGTAGTTCCCAAGG	lncap_gwas_dhs
chr2:85758095-85758495	ACAGACTCTGCGCTCTCCCTGG	lncap_gwas_dhs
chr2:85758095-85758495	CTGGAATCCTGCCCATGCCAGG	lncap_gwas_dhs
chr2:85758095-85758495	CACCAACACTGGCACTGCCAGG	lncap_gwas_dhs
chr2:85758095-85758495	AGTAAGATTCTCAAACTAAAGG	lncap_gwas_dhs
chr2:85758095-85758495	ACTGCCAGGCTCTGCCCCTTGG	lncap_gwas_dhs
chr2:85758095-85758495	CCTGCATATAGAGTATCTCAGG	lncap_gwas_dhs
chr2:85758095-85758495	TCTCAGGACACTGAAGCTTAGG	lncap_gwas_dhs
chr2:85758095-85758495	GGACACTGAAGCTTAGGCTGGG	lncap_gwas_dhs
chr2:85758095-85758495	ACAGTATCCACGATATGTGTGG	lncap_gwas_dhs
chr2:85758095-85758495	CCACGATATGTGTGGGGGTGGG	lncap_gwas_dhs
chr2:85764815-85765215	AGGAGTATGGAGTCCCGTTTGG	lncap_gwas_dhs
chr2:85764815-85765215	GTATGGAGTCCCGTTTGGAGGG	lncap_gwas_dhs
chr2:85764815-85765215	GTTTGGAGGGAGCCCGCCTTGG	lncap_gwas_dhs
chr2:85764815-85765215	GGTCTCTGCAGCCTGTTCTGGG	lncap_gwas_dhs
chr2:85764815-85765215	GTCTCTGCAGCCTGTTCTGGGG	lncap_gwas_dhs
chr2:85764815-85765215	CTGTTCTGGGGCTGGGCCTCGG	lncap_gwas_dhs
chr2:85764815-85765215	CCTCGGTGCAGGTCTGGTCGGG	lncap_gwas_dhs
chr2:85764815-85765215	TCTGGTCGGGCTGGTGGCCTGG	lncap_gwas_dhs
chr2:85764815-85765215	GTGGCCTGGTGGCCCTGAGCGG	lncap_gwas_dhs
chr2:85764815-85765215	GAGCGCGTGACAAGAACGCCGG	lncap_gwas_dhs
chr2:85764815-85765215	AGCGCGTGACAAGAACGCCGGG	lncap_gwas_dhs
chr2:85764815-85765215	GCCGCCAGCAGTAGGCAGCTGG	lncap_gwas_dhs
chr2:85764815-85765215	AGCTGGAGACTGTTACTAGGGG	lncap_gwas_dhs
chr2:85764815-85765215	AACGGCCTGCTCCTAGCATGGG	lncap_gwas_dhs
chr2:85764815-85765215	CATGGGATGTACTTTACGCTGG	lncap_gwas_dhs
chr2:85764815-85765215	GATGTACTTTACGCTGGGGAGG	lncap_gwas_dhs
chr2:85764815-85765215	TACATCCCATGCTAGGAGCAGG	lncap_gwas_dhs
chr2:85764815-85765215	CTGAGAACCTCATTAAACCCGG	lncap_gwas_dhs
chr2:85764815-85765215	TGCTGGCGGCAGTAGAACAAGG	lncap_gwas_dhs
chr2:85764815-85765215	CGCTCCGCTCAGGGCCACCAGG	lncap_gwas_dhs
chr2:85764815-85765215	CAAGAACAATCCTCTCCGTCGG	lncap_gwas_dhs
chr2:85764815-85765215	TCCGTCGGTGCAGGAGGAAAGG	lncap_gwas_dhs
chr2:85764815-85765215	TCGGTGCAGGAGGAAAGGTGGG	lncap_gwas_dhs
chr2:85764815-85765215	GGATTTGCTAAAGGCTCAGTGG	lncap_gwas_dhs
chr2:85764815-85765215	GGGAAACAAAGGAAGCACTTGG	lncap_gwas_dhs
chr2:85764815-85765215	AGCACTTGGGCTGTGCTGGGGG	lncap_gwas_dhs
chr2:85764815-85765215	AAGGCGGGCTCCCTCCAAACGG	lncap_gwas_dhs
chr2:85764815-85765215	GGGACTCCATACTCCTTGCTGG	lncap_gwas_dhs
chr2:85803215-85803615	CAATTCTGCATTTCCCTTTAGG	lncap_gwas_dhs
chr2:85803215-85803615	CCTTTAGGGGCTACCGCAGAGG	lncap_gwas_dhs
chr2:85803215-85803615	CCCCAGTGAACCAGAGCAGGGG	lncap_gwas_dhs
chr2:85803215-85803615	AACCAGAGCAGGGGGCCCAAGG	lncap_gwas_dhs
chr2:85803215-85803615	AGCAGGGGGCCCAAGGCAAAGG	lncap_gwas_dhs
chr2:85803215-85803615	TTTCCACTAACCTGGCTCCAGG	lncap_gwas_dhs
chr2:85803215-85803615	CCTTGGAACTGATTTCTTCTGG	lncap_gwas_dhs
chr2:85803215-85803615	GAACTGATTTCTTCTGGAATGG	lncap_gwas_dhs
chr2:85803215-85803615	AAGACAGAAGAACAATAACAGG	lncap_gwas_dhs
chr2:85803215-85803615	GTCTTGATAAACACTGTCAAGG	lncap_gwas_dhs
chr2:85803215-85803615	GAAGAAATCAGTTCCAAGGAGG	lncap_gwas_dhs
chr2:85803215-85803615	TGGCCTGGAGCCAGGTTAGTGG	lncap_gwas_dhs
chr2:85803215-85803615	GTGGAAAAATCCTTTGCCTTGG	lncap_gwas_dhs
chr2:85803215-85803615	CCCCCTGCTCTGGTTCACTGGG	lncap_gwas_dhs
chr2:85803215-85803615	CCCCTGCTCTGGTTCACTGGGG	lncap_gwas_dhs
chr2:85803215-85803615	AGTCCTCTGATCACTGACTGGG	lncap_gwas_dhs
chr2:85803215-85803615	CTGGGATCAATTACCTCTGCGG	lncap_gwas_dhs
chr2:85803215-85803615	CTCTGCGGTAGCCCCTAAAGGG	lncap_gwas_dhs
chr2:85803215-85803615	ATGCAGAATTGCTGAACTCTGG	lncap_gwas_dhs
chr2:85804920-85805320	AAATAGCTCTGAGCTGTCCTGG	lncap_gwas_dhs
chr2:85804920-85805320	ATCACAGAGAACCAACTTCTGG	lncap_gwas_dhs
chr2:85804920-85805320	GTTCTCTTCTCCATGTTAATGG	lncap_gwas_dhs
chr2:85804920-85805320	CTCTGTGCTGGTGGGGAGCTGG	lncap_gwas_dhs
chr2:85804920-85805320	GGACACCCAAAGGACTCAGTGG	lncap_gwas_dhs
chr2:85804920-85805320	TCCGTGCCAGCGCCGATGGGGG	lncap_gwas_dhs
chr2:85804920-85805320	GATGGGGGCTCCGAATTCCAGG	lncap_gwas_dhs
chr2:85804920-85805320	TCCTTTGTGTTTCTGTGTGGGG	lncap_gwas_dhs
chr2:85804920-85805320	TGGGGATAAAGTGAAAGGCCGG	lncap_gwas_dhs
chr2:85804920-85805320	TCCTCCTCCAGGGAGCCCGAGG	lncap_gwas_dhs
chr2:85804920-85805320	AGAGGAGAGCTTCTGCCGCTGG	lncap_gwas_dhs
chr2:85804920-85805320	GGTGTTGTGACACCACACCAGG	lncap_gwas_dhs
chr2:85804920-85805320	TCTGAACTGGGAACTGCCCAGG	lncap_gwas_dhs
chr2:85804920-85805320	GAACTGCCCAGGCGCTGCCTGG	lncap_gwas_dhs
chr2:85804920-85805320	GCCCAGGCGCTGCCTGGTGTGG	lncap_gwas_dhs
chr2:85804920-85805320	GTGTCACAACACCCGCCTCGGG	lncap_gwas_dhs
chr2:85804920-85805320	CGGCAGAAGCTCTCCTCTCCGG	lncap_gwas_dhs
chr2:85804920-85805320	CGGGCTCCCTGGAGGAGGAAGG	lncap_gwas_dhs
chr2:85804920-85805320	GGCACAACAACTCTTTGCCTGG	lncap_gwas_dhs
chr2:85804920-85805320	TCGGAGCCCCCATCGGCGCTGG	lncap_gwas_dhs
chr2:85804920-85805320	TGTGTCCACTGAGTCCTTTGGG	lncap_gwas_dhs
chr2:85804920-85805320	CAGCTCCCCACCAGCACAGAGG	lncap_gwas_dhs
chr2:85804920-85805320	CCCACCAGCACAGAGGTCAGGG	lncap_gwas_dhs
chr2:85804920-85805320	ACATGGAGAAGAGAACTAAAGG	lncap_gwas_dhs
chr2:85804920-85805320	AGGAGTAGAAACACCTGCCAGG	lncap_gwas_dhs
chr2:105302455-105302855	TTTGTAAACTGGTTCCCATAGG	lncap_gwas_dhs
chr2:105302455-105302855	TTTATACATAGGGACCATTTGG	lncap_gwas_dhs
chr2:105302455-105302855	GGACCATTTGGAAGCCCCAAGG	lncap_gwas_dhs
chr2:105302455-105302855	ATTAGTTGAGGCTATAGTTAGG	lncap_gwas_dhs
chr2:105302455-105302855	CCAAGGAAGCGACCTGCGATGG	lncap_gwas_dhs
chr2:105302455-105302855	TCATATGGCTTAGATTAATAGG	lncap_gwas_dhs
chr2:105302455-105302855	AATAGGTACCTGAGTACTCAGG	lncap_gwas_dhs
chr2:105302455-105302855	ATCCCAGAGTTTCACTGAGAGG	lncap_gwas_dhs
chr2:105302455-105302855	GGCCCAGAAGCTGTTACCAAGG	lncap_gwas_dhs
chr2:105302455-105302855	CTGTTACCAAGGCATCAGGAGG	lncap_gwas_dhs
chr2:105302455-105302855	CATCAGGAGGGAGGCTGCCTGG	lncap_gwas_dhs
chr2:105302455-105302855	AGGAGGGAGGCTGCCTGGGTGG	lncap_gwas_dhs
chr2:105302455-105302855	CGTTGAGAACAAATACAAGAGG	lncap_gwas_dhs
chr2:105302455-105302855	CAAATACAAGAGGAACTGCTGG	lncap_gwas_dhs
chr2:105302455-105302855	GAACTGCTGGCTGCCACCCAGG	lncap_gwas_dhs
chr2:105302455-105302855	TACAATTTCATTAGAAGGAAGG	lncap_gwas_dhs
chr2:105302455-105302855	ATGCCTTGGTAACAGCTTCTGG	lncap_gwas_dhs
chr2:105302455-105302855	GGAAGGACACTGCATTCTAAGG	lncap_gwas_dhs
chr2:105302455-105302855	ACTTGTTAAAGTTACACACCGG	lncap_gwas_dhs
chr2:105302455-105302855	AAAGTTACACACCGGGCGCTGG	lncap_gwas_dhs
chr2:105302455-105302855	ACACCGGGCGCTGGAGGAGTGG	lncap_gwas_dhs
chr2:105302455-105302855	GAGCTTTGTTTCCCATCGCAGG	lncap_gwas_dhs
chr2:105302455-105302855	CATCGCAGGTCGCTTCCTTGGG	lncap_gwas_dhs
chr2:105302455-105302855	CTTCCTTGGGGCTTCCAAATGG	lncap_gwas_dhs
chr2:111559175-111559575	ATGGGCATAGAGAAAAGTCTGG	lncap_gwas_dhs
chr2:111559175-111559575	TCCCCTTTCTATTCTTGCCAGG	lncap_gwas_dhs
chr2:111559175-111559575	TATTCTTGCCAGGTCTGCATGG	lncap_gwas_dhs
chr2:111559175-111559575	GTCTGCATGGTGTGGACAATGG	lncap_gwas_dhs
chr2:111559175-111559575	ATTAATATTTGACAAGGTTCGG	lncap_gwas_dhs
chr2:111559175-111559575	ATACCCAGGGAGAACCTGCTGG	lncap_gwas_dhs
chr2:111559175-111559575	AGTAGTTTCTCCTTAACTCAGG	lncap_gwas_dhs
chr2:111559175-111559575	CAAACCTGTACGGGTGGTTAGG	lncap_gwas_dhs
chr2:111559175-111559575	AAACCTGTACGGGTGGTTAGGG	lncap_gwas_dhs
chr2:111559175-111559575	TCTCACTGCTCTCCAAAGTTGG	lncap_gwas_dhs
chr2:111559175-111559575	CAAAGTTGGCTTGGGTCTTGGG	lncap_gwas_dhs
chr2:111559175-111559575	GCTTGGGTCTTGGGTCTCATGG	lncap_gwas_dhs
chr2:111559175-111559575	GTCTCATGGGCTGCATGTCTGG	lncap_gwas_dhs
chr2:111559175-111559575	TTCCCCTAACCACCCGTACAGG	lncap_gwas_dhs
chr2:111559175-111559575	AGGTTTGTTGACAACTAATTGG	lncap_gwas_dhs
chr2:111559175-111559575	AACTACTCACTTATCCAGCAGG	lncap_gwas_dhs
chr2:111559175-111559575	TTATCCAGCAGGTTCTCCCTGG	lncap_gwas_dhs
chr2:111559175-111559575	ATTCAGCATGCTGTTGTCCAGG	lncap_gwas_dhs
chr2:111559175-111559575	TGTCCACACCATGCAGACCTGG	lncap_gwas_dhs
chr2:111559175-111559575	GACCTGGCAAGAATAGAAAGGG	lncap_gwas_dhs
chr2:111559175-111559575	CAAGAATAGAAAGGGGAAATGG	lncap_gwas_dhs
chr2:119592480-119592880	CCTCAGAGCGGCCAGGCCAGGG	lncap_gwas_dhs
chr2:119592480-119592880	AGGGTCAAACCAGGAAGAGGGG	lncap_gwas_dhs
chr2:119592480-119592880	CAAACCAGGAAGAGGGGGAGGG	lncap_gwas_dhs
chr2:119592480-119592880	CCAGGAAGAGGGGGAGGGGTGG	lncap_gwas_dhs
chr2:119592480-119592880	GCAGCGAGGATTTCAGAAGGGG	lncap_gwas_dhs
chr2:119592480-119592880	TTATTTGTGTTGCTTCAACTGG	lncap_gwas_dhs
chr2:119592480-119592880	GGTGCAGGAAAAGTTCAGTTGG	lncap_gwas_dhs
chr2:119592480-119592880	GGTCCTGAATGGTTACACGAGG	lncap_gwas_dhs
chr2:119592480-119592880	GCTCTTGCACACACACCGCGGG	lncap_gwas_dhs
chr2:119592480-119592880	CAGCCCGCACCGAGAAGGCAGG	lncap_gwas_dhs
chr2:119592480-119592880	GGGCAGCCCAAACCCTCGCTGG	lncap_gwas_dhs
chr2:119592480-119592880	GCCCAAACCCTCGCTGGCTCGG	lncap_gwas_dhs
chr2:119592480-119592880	CCGGGCCCTCTGACTCCAGTGG	lncap_gwas_dhs
chr2:119592480-119592880	AGTGGCTCAGAGCCGGCTCAGG	lncap_gwas_dhs
chr2:119592480-119592880	GAGCCGGCTCAGGACTGGCAGG	lncap_gwas_dhs
chr2:119592480-119592880	TCTGAGCCACTGGAGTCAGAGG	lncap_gwas_dhs
chr2:119592480-119592880	CACTGGAGTCAGAGGGCCCGGG	lncap_gwas_dhs
chr2:119592480-119592880	GGCCGAGCCAGCGAGGGTTTGG	lncap_gwas_dhs
chr2:119592480-119592880	TTCTCGGTGCGGGCTGGGGAGG	lncap_gwas_dhs
chr2:119592480-119592880	GGGAGGACCTGCTCGCGAAGGG	lncap_gwas_dhs
chr2:119592480-119592880	GCGCCTCGTGTAACCATTCAGG	lncap_gwas_dhs
chr2:119592480-119592880	AAGCAACACAAATAAAGTCAGG	lncap_gwas_dhs
chr2:119592480-119592880	CTTCTGAAATCCTCGCTGCGGG	lncap_gwas_dhs
chr2:119592480-119592880	CCACCCCTCCCCCTCTTCCTGG	lncap_gwas_dhs
chr2:119592480-119592880	CCTCTTCCTGGTTTGACCCTGG	lncap_gwas_dhs
chr2:119592480-119592880	GGAAGTTGCAGAGCAGCTCCGG	lncap_gwas_dhs
chr2:122156535-122156935	AGAGATCTTCAAAGATTCCAGG	lncap_gwas_dhs
chr2:122156535-122156935	AAAGATTCCAGGGTATTATTGG	lncap_gwas_dhs
chr2:122156535-122156935	TTAGTTTAAAATTGCACAATGG	lncap_gwas_dhs
chr2:122156535-122156935	AGTTTAAAATTGCACAATGGGG	lncap_gwas_dhs
chr2:122156535-122156935	ATGGGGCCCACGTGGAAAATGG	lncap_gwas_dhs
chr2:122156535-122156935	ATGTAACTTCCATATTAACAGG	lncap_gwas_dhs
chr2:122156535-122156935	ATATCTACACTGCTTTCTTTGG	lncap_gwas_dhs
chr2:122156535-122156935	TGTAGTAAAATAAAGAAGTAGG	lncap_gwas_dhs
chr2:122156535-122156935	TACTACATTTACGTAGATTGGG	lncap_gwas_dhs
chr2:122156535-122156935	AAAATGAAGCAAATAGAACTGG	lncap_gwas_dhs
chr2:122156535-122156935	TTTATCTTTCCTGTTAATATGG	lncap_gwas_dhs
chr2:122156535-122156935	ACTTGATCCAATAATACCCTGG	lncap_gwas_dhs
chr2:122156535-122156935	AATCTTTGAAGATCTCTTCGGG	lncap_gwas_dhs
chr2:122156535-122156935	TTTGAAGATCTCTTCGGGAAGG	lncap_gwas_dhs
chr2:122156535-122156935	AGAAAGAGCACTGACTCTCTGG	lncap_gwas_dhs
chr2:127783140-127783540	AGCGTCAGCCGATCAGCAAGGG	lncap_gwas_dhs
chr2:127783140-127783540	GGGTGCCCAAATTGGTGTCCGG	lncap_gwas_dhs
chr2:127783140-127783540	TTTCCTTCCACCCTGCCGGTGG	lncap_gwas_dhs
chr2:127783140-127783540	CTTCCACCCTGCCGGTGGGGGG	lncap_gwas_dhs
chr2:127783140-127783540	ACTCTGCAGCCGCAGCCAGTGG	lncap_gwas_dhs
chr2:127783140-127783540	CTAAAAACCACTCAAGCCCCGG	lncap_gwas_dhs
chr2:127783140-127783540	GCCAGTGGCGCCGCTACCAAGG	lncap_gwas_dhs
chr2:127783140-127783540	AGGTCCCCGCCTCGCCATCCGG	lncap_gwas_dhs
chr2:127783140-127783540	CCTGCCTGAGCATCCTTATTGG	lncap_gwas_dhs
chr2:127783140-127783540	GCATCCTTATTGGTGCTCAGGG	lncap_gwas_dhs
chr2:127783140-127783540	CTAGCCCTGAGCACCAATAAGG	lncap_gwas_dhs
chr2:127783140-127783540	TAGGCGTGCATTGCTGCTAGGG	lncap_gwas_dhs
chr2:127783140-127783540	TGCTGCTAGGGGCGCGGAAAGG	lncap_gwas_dhs
chr2:127783140-127783540	GCGCGGAAAGGTTTATCGTGGG	lncap_gwas_dhs
chr2:127783140-127783540	ATCGTGGGTGGATGCTGCCCGG	lncap_gwas_dhs
chr2:127783140-127783540	ATGCTGCCCGGGGCTTGAGTGG	lncap_gwas_dhs
chr2:127783140-127783540	ACAAGCAAACGCCCCCCACCGG	lncap_gwas_dhs
chr2:127783140-127783540	GCAAACGCCCCCCACCGGCAGG	lncap_gwas_dhs
chr2:127783140-127783540	CGGCAGGGTGGAAGGAAAATGG	lncap_gwas_dhs
chr2:127783140-127783540	GAAGGAAAATGGAGTGCGTTGG	lncap_gwas_dhs
chr2:127783140-127783540	GAGTGCGTTGGCGCTGCGGAGG	lncap_gwas_dhs
chr2:127783140-127783540	CGGAGGAGTCACTGCGGTGAGG	lncap_gwas_dhs
chr2:127783140-127783540	CACTGCGGTGAGGATGGCCCGG	lncap_gwas_dhs
chr2:127783140-127783540	ATGGCCCGGACACCAATTTGGG	lncap_gwas_dhs
chr2:127783140-127783540	CACCAATTTGGGCACCCGCAGG	lncap_gwas_dhs
chr2:128168675-128169075	GTCCCATGCTTTGAAAATATGG	lncap_gwas_dhs
chr2:128168675-128169075	GAAAATATGGTTGTATGGCAGG	lncap_gwas_dhs
chr2:128168675-128169075	TTTGTACACATCAGTAAAAAGG	lncap_gwas_dhs
chr2:128168675-128169075	TGTACACATCAGTAAAAAGGGG	lncap_gwas_dhs
chr2:128168675-128169075	ACAGTGACAGCCCTCGTGTAGG	lncap_gwas_dhs
chr2:128168675-128169075	CGTGTAGGCACATGTCCAAAGG	lncap_gwas_dhs
chr2:128168675-128169075	GGCCATCTCCTTCCATTTCTGG	lncap_gwas_dhs
chr2:128168675-128169075	TTCACATTCCAGAAATGGAAGG	lncap_gwas_dhs
chr2:128168675-128169075	TTCCAGAAATGGAAGGAGATGG	lncap_gwas_dhs
chr2:128168675-128169075	AGCATCAATATCACAGGGAAGG	lncap_gwas_dhs
chr2:128168675-128169075	TGGACATGTGCCTACACGAGGG	lncap_gwas_dhs
chr2:128168675-128169075	GAGGGCTGTCACTGTTGCCAGG	lncap_gwas_dhs
chr2:128168675-128169075	AGGGCTGTCACTGTTGCCAGGG	lncap_gwas_dhs
chr2:128168675-128169075	AAATGTGCAGGACACTTCGTGG	lncap_gwas_dhs
chr2:128168675-128169075	AAAGCGTTCATAGACTGCATGG	lncap_gwas_dhs
chr2:128168675-128169075	GCAAAAATTTACATTTGCACGG	lncap_gwas_dhs
chr2:128615491-128615891	CCAAGCCGCCGCTGAGGCAGGG	positive_control
chr2:128615491-128615891	GCCGCTGAGGCAGGGCCTTGGG	positive_control
chr2:128615491-128615891	GCGAAGCGCGCATAACGCCAGG	positive_control
chr2:128615491-128615891	GCGCATAACGCCAGGCCTGCGG	positive_control
chr2:128615491-128615891	CTGCGGCGACCACGCGAAGTGG	positive_control
chr2:128615491-128615891	ACCACGCGAAGTGGCGCGGGGG	positive_control
chr2:128615491-128615891	GAAGTGGCGCGGGGGAGTCTGG	positive_control
chr2:128615491-128615891	AGCCCCGAGCCCAACCTTTAGG	positive_control
chr2:128615491-128615891	TTAGGAAAGATGAGCTGTGAGG	positive_control
chr2:128615491-128615891	CCTCTACGTCGCCAGCCCGCGG	positive_control
chr2:128615491-128615891	TCCGCGCTTCTGCTTCCGGCGG	positive_control
chr2:128615491-128615891	CTTCTGCTTCCGGCGGCGCTGG	positive_control
chr2:128615491-128615891	CTTCCGGCGGCGCTGGTGGTGG	positive_control
chr2:128615491-128615891	GCCGCCGGAAGCAGAAGCGCGG	positive_control
chr2:128615491-128615891	GCGGAGCAACGGCCGCGGAAGG	positive_control
chr2:128615491-128615891	GCGGAAGGGGCGTGGTCTCGGG	positive_control
chr2:128615491-128615891	CACAGCTCATCTTTCCTAAAGG	positive_control
chr2:128615491-128615891	CTTTCCTAAAGGTTGGGCTCGG	positive_control
chr2:128615491-128615891	TTCCTAAAGGTTGGGCTCGGGG	positive_control
chr2:128615491-128615891	GCGCAGCGAGGGGACCGGTTGG	positive_control
chr2:128615491-128615891	GCGAGGGGACCGGTTGGTGAGG	positive_control
chr2:128615491-128615891	CACTTCGCGTGGTCGCCGCAGG	positive_control
chr2:128615491-128615891	TGGAGGCTCCCCGCCACCGAGG	positive_control
chr2:128615491-128615891	GTTATGCGCGCTTCGCCCAAGG	positive_control
chr2:128615491-128615891	CAAGGCCCTGCCTCAGCGGCGG	positive_control
chr2:128615491-128615891	CCCTGCCTCAGCGGCGGCTTGG	positive_control
chr2:133036780-133037180	AAACATCCCTATGAATGCTTGG	lncap_gwas_dhs
chr2:133036780-133037180	ACGAACCAGTTATCCCCTGTGG	lncap_gwas_dhs
chr2:133036780-133037180	GGCAGGGGGTGAGCCCCTAGGG	lncap_gwas_dhs
chr2:133036780-133037180	CCCTAGGGGCCCTCCCTTCTGG	lncap_gwas_dhs
chr2:133036780-133037180	CAAGTGCCCAGCTGCACGCCGG	lncap_gwas_dhs
chr2:133036780-133037180	CGGGTGTTGACCCGTCCCGAGG	lncap_gwas_dhs
chr2:133036780-133037180	CCCGAGGACAGTGCCAGGTGGG	lncap_gwas_dhs
chr2:133036780-133037180	GGATAGTACACCTGTCAAACGG	lncap_gwas_dhs
chr2:133036780-133037180	GGAGGACAGAAACCTCTTGTGG	lncap_gwas_dhs
chr2:133036780-133037180	CTATCCCAAACTCCCCACCTGG	lncap_gwas_dhs
chr2:133036780-133037180	CCCACCTGGCACTGTCCTCGGG	lncap_gwas_dhs
chr2:133036780-133037180	CTCGGGACGGGTCAACACCCGG	lncap_gwas_dhs
chr2:133036780-133037180	CGGCGTGCAGCTGGGCACTTGG	lncap_gwas_dhs
chr2:133036780-133037180	CACTTGGCGCCAGAAGGGAGGG	lncap_gwas_dhs
chr2:133036780-133037180	AGGTATCAGAAGTTACCACAGG	lncap_gwas_dhs
chr2:133036780-133037180	AGTTACCACAGGGGATAACTGG	lncap_gwas_dhs
chr2:133036780-133037180	GGGGATAACTGGTTCGTTGCGG	lncap_gwas_dhs
chr2:133036780-133037180	GTTGCGGCCAAGCATTCATAGG	lncap_gwas_dhs
chr2:133036780-133037180	TTGCGGCCAAGCATTCATAGGG	lncap_gwas_dhs
chr2:133036780-133037180	TCAGAGTAGTAGTATTCCATGG	lncap_gwas_dhs
chr2:136857420-136857820	ATTCCACGTAGAGTACTTGGGG	lncap_gwas_dhs
chr2:136857420-136857820	GTAGAGTACTTGGGGTATAAGG	lncap_gwas_dhs
chr2:136857420-136857820	AACCAATTTGCAATCTTGCAGG	lncap_gwas_dhs
chr2:136857420-136857820	TAATTGTTCTAATTAAACAAGG	lncap_gwas_dhs
chr2:136857420-136857820	AAACAAGGAGTAGCAGACCCGG	lncap_gwas_dhs
chr2:136857420-136857820	TGTTGTAGTGAGAATTTAGAGG	lncap_gwas_dhs
chr2:136857420-136857820	TCCTGTGCCCTCTACTTCCTGG	lncap_gwas_dhs
chr2:136857420-136857820	TCTGAGGCACCCCATCTGAAGG	lncap_gwas_dhs
chr2:136857420-136857820	TTAAAGACCATAGAATGTTAGG	lncap_gwas_dhs
chr2:136857420-136857820	TAAAGACCATAGAATGTTAGGG	lncap_gwas_dhs
chr2:136857420-136857820	ACTAGACATGGAAGCCTCTAGG	lncap_gwas_dhs
chr2:136857420-136857820	TCCATGTCTAGTGATTCTCAGG	lncap_gwas_dhs
chr2:136857420-136857820	GTCTAGTGATTCTCAGGTTAGG	lncap_gwas_dhs
chr2:136857420-136857820	TTCCAGCCCTAACATTCTATGG	lncap_gwas_dhs
chr2:136857420-136857820	TTCTTATGTCCTTCAGATGGGG	lncap_gwas_dhs
chr2:136857420-136857820	TAATTTCTTAAATGTCACTTGG	lncap_gwas_dhs
chr2:136857420-136857820	GAGGTGGCCAGGAAGTAGAGGG	lncap_gwas_dhs
chr2:136857420-136857820	GCCAGGAAGTAGAGGGCACAGG	lncap_gwas_dhs
chr2:136857420-136857820	TCTCACTACAACACAGTTCAGG	lncap_gwas_dhs
chr2:136857420-136857820	AGCCTGCAAGATTGCAAATTGG	lncap_gwas_dhs
chr2:136857420-136857820	ATACCCCAAGTACTCTACGTGG	lncap_gwas_dhs
chr2:152198295-152198695	CAAAAGTGAGGTCAGGCATTGG	lncap_gwas_dhs
chr2:152198295-152198695	TCAGGCATTGGCTTAGACAAGG	lncap_gwas_dhs
chr2:152198295-152198695	CTTAAGACAGTCTAAGATAAGG	lncap_gwas_dhs
chr2:152198295-152198695	TCTAAGATAAGGCCAGGTATGG	lncap_gwas_dhs
chr2:171162195-171162595	CATATGAGTGAAACCACCATGG	lncap_gwas_dhs
chr2:171162195-171162595	CACCATGGACCCAGTAGACTGG	lncap_gwas_dhs
chr2:171162195-171162595	TGGACCCAGTAGACTGGACTGG	lncap_gwas_dhs
chr2:171162195-171162595	GTTACCAGCAGATTAGCATTGG	lncap_gwas_dhs
chr2:171162195-171162595	TTATCGCTTTAACCCACTAAGG	lncap_gwas_dhs
chr2:171162195-171162595	GCTTTAACCCACTAAGGTTTGG	lncap_gwas_dhs
chr2:171162195-171162595	CTCTATCCCAAACCTTAGTGGG	lncap_gwas_dhs
chr2:171162195-171162595	TTATTGCATGTTATAACTTTGG	lncap_gwas_dhs
chr2:171162195-171162595	ATTGCATGTTATAACTTTGGGG	lncap_gwas_dhs
chr2:171162195-171162595	ACTTTGGGGTCAGGAATCAGGG	lncap_gwas_dhs
chr2:171162195-171162595	AATCAGGGCAGAGCTTAGCTGG	lncap_gwas_dhs
chr2:171162195-171162595	TCAGCCAATGCTAATCTGCTGG	lncap_gwas_dhs
chr2:171162195-171162595	GGTAACCAGTCCAGTCTACTGG	lncap_gwas_dhs
chr2:171162195-171162595	CAGTCTACTGGGTCCATGGTGG	lncap_gwas_dhs
chr2:171162195-171162595	GCCCATTAACAAAAAGGTTTGG	lncap_gwas_dhs
chr2:171162195-171162595	TGGTTTCACTCATATGCCTGGG	lncap_gwas_dhs
chr2:173296135-173296535	AACTGCTTCCCATATGCATAGG	lncap_gwas_dhs
chr2:173296135-173296535	CTTCCCATATGCATAGGTCAGG	lncap_gwas_dhs
chr2:173296135-173296535	GGGCTATCTATTTAAATATTGG	lncap_gwas_dhs
chr2:173296135-173296535	CTATTTAAATATTGGTGCCTGG	lncap_gwas_dhs
chr2:173296135-173296535	ACTCTATTCCAGCTGGCCTTGG	lncap_gwas_dhs
chr2:173296135-173296535	TGGCCTTGGAACAAGTTCTGGG	lncap_gwas_dhs
chr2:173296135-173296535	AAGGTGACCCAGCAATCCCTGG	lncap_gwas_dhs
chr2:173296135-173296535	AATCCCTGGAAGATGGCCCTGG	lncap_gwas_dhs
chr2:173296135-173296535	AAGATGGCCCTGGGCCACATGG	lncap_gwas_dhs
chr2:173296135-173296535	CTCCGAGTGAATAAATGCAAGG	lncap_gwas_dhs
chr2:173296135-173296535	TGCAAGGAAGCAAGTGCTTAGG	lncap_gwas_dhs
chr2:173296135-173296535	AAGAATCAGAGCTGTATTCAGG	lncap_gwas_dhs
chr2:173296135-173296535	TGAATACAGCTCTGATTCTTGG	lncap_gwas_dhs
chr2:173296135-173296535	AGCTACAGCCACACTTCACTGG	lncap_gwas_dhs
chr2:173296135-173296535	TCGGAGTGCCATGTGGCCCAGG	lncap_gwas_dhs
chr2:173296135-173296535	TGGCCCAGGGCCATCTTCCAGG	lncap_gwas_dhs
chr2:173296135-173296535	CCATCTTCCAGGGATTGCTGGG	lncap_gwas_dhs
chr2:173296135-173296535	AACTTGTTCCAAGGCCAGCTGG	lncap_gwas_dhs
chr2:173296135-173296535	AGTAGAGAAAAAGCCAAAACGG	lncap_gwas_dhs
chr2:173296135-173296535	GAGTCAATAGTAAGAGTCCAGG	lncap_gwas_dhs
chr2:173296135-173296535	GAGACTTACAGGAAGTCTTAGG	lncap_gwas_dhs
chr2:173296135-173296535	TCTGCAAGAAAGCAGAAATAGG	lncap_gwas_dhs
chr2:173296135-173296535	TAGCCCTGACCTATGCATATGG	lncap_gwas_dhs
chr2:173303700-173304100	CACTCCTGACAATTCAACAAGG	lncap_gwas_dhs
chr2:173303700-173304100	GAGAGAGCTCTTCCCATGTGGG	lncap_gwas_dhs
chr2:173303700-173304100	GGTCTGCAGCTCTAGAATTGGG	lncap_gwas_dhs
chr2:173303700-173304100	AATTGGGTAGTGCCTTGGATGG	lncap_gwas_dhs
chr2:173303700-173304100	CAGTCCTGGTGTATCCTGCAGG	lncap_gwas_dhs
chr2:173303700-173304100	ACAAATCAACCAGGCCAGCAGG	lncap_gwas_dhs
chr2:173303700-173304100	TGCAGGCTGAGTGGACAGGAGG	lncap_gwas_dhs
chr2:173303700-173304100	TGGACAGGAGGGCGTTGACTGG	lncap_gwas_dhs
chr2:173303700-173304100	GACTGGGTGTGTGTGATACAGG	lncap_gwas_dhs
chr2:173303700-173304100	CCTGCTGCGTTCTCGGAGCTGG	lncap_gwas_dhs
chr2:173303700-173304100	CCAGCTCCGAGAACGCAGCAGG	lncap_gwas_dhs
chr2:173303700-173304100	GAACGCAGCAGGAGAGCCAAGG	lncap_gwas_dhs
chr2:173303700-173304100	CTTCCTGTTCCTGCTGGCCTGG	lncap_gwas_dhs
chr2:173303700-173304100	TCAGCCTGCAGGATACACCAGG	lncap_gwas_dhs
chr2:173303700-173304100	CTAGAGCTGCAGACCCACATGG	lncap_gwas_dhs
chr2:173303700-173304100	TTGAATAAAAAATGACGAATGG	lncap_gwas_dhs
chr2:173303700-173304100	ATGGCCTTGTTGAATTGTCAGG	lncap_gwas_dhs
chr2:173303700-173304100	GTCAGGAGTGTAGAAAATGAGG	lncap_gwas_dhs
chr2:173303700-173304100	AACTCAAAATAAAAAGTCGTGG	lncap_gwas_dhs
chr2:173311315-173311715	CTAGACTTGGTTTCTTGAAAGG	lncap_gwas_dhs
chr2:173311315-173311715	AGGAAAACTCACTAGAGATTGG	lncap_gwas_dhs
chr2:173311315-173311715	CCAAATCACAAATGTCATTTGG	lncap_gwas_dhs
chr2:173311315-173311715	CATTTGGCAACTGATAAGTCGG	lncap_gwas_dhs
chr2:173311315-173311715	TCTGGTAATTCAGAAGCACAGG	lncap_gwas_dhs
chr2:173311315-173311715	TGCCACATTTGACAAGATCTGG	lncap_gwas_dhs
chr2:173311315-173311715	CTTGTGAAACTGAAAGAACAGG	lncap_gwas_dhs
chr2:173311315-173311715	AACACTGTCTACTGCAGCAAGG	lncap_gwas_dhs
chr2:173311315-173311715	GGAGACAATTATCAGAACTTGG	lncap_gwas_dhs
chr2:173311315-173311715	AGTTCTGATAATTGTCTCCAGG	lncap_gwas_dhs
chr2:173311315-173311715	CTGTTCTTTCAGTTTCACAAGG	lncap_gwas_dhs
chr2:173311315-173311715	TCTTTAAGAGATGTCTTAGTGG	lncap_gwas_dhs
chr2:173311315-173311715	TGCCAGATCTTGTCAAATGTGG	lncap_gwas_dhs
chr2:173311315-173311715	CTTAGTGGTATGAATTGCTTGG	lncap_gwas_dhs
chr2:173311315-173311715	CCAAATGACATTTGTGATTTGG	lncap_gwas_dhs
chr2:173311315-173311715	CTTTCAAGAAACCAAGTCTAGG	lncap_gwas_dhs
chr2:173313275-173313675	TCAAGTTTCATCATCTCCAAGG	lncap_gwas_dhs
chr2:173313275-173313675	GTTTGCCTCCTTTGAAAGTAGG	lncap_gwas_dhs
chr2:173313275-173313675	CTCCCAATTTCACTTTACTAGG	lncap_gwas_dhs
chr2:173313275-173313675	ATGTTTGTGATTTCTTAGAAGG	lncap_gwas_dhs
chr2:173313275-173313675	TTGTAACCTTAAGGGTGTTTGG	lncap_gwas_dhs
chr2:173313275-173313675	ACTTACTGGATAATCCAGTTGG	lncap_gwas_dhs
chr2:173313275-173313675	AAACATGAAAATTCCGGGCTGG	lncap_gwas_dhs
chr2:173313275-173313675	TGTGAGCTAAAATTCACAGTGG	lncap_gwas_dhs
chr2:173313275-173313675	CAGTGGAACAAATCCAGCCCGG	lncap_gwas_dhs
chr2:173313275-173313675	TAGCTCACACTTGCCCAACTGG	lncap_gwas_dhs
chr2:173313275-173313675	TCATGTTTACACAGAAAGTTGG	lncap_gwas_dhs
chr2:173313275-173313675	ACACAGAAAGTTGGTTAAAAGG	lncap_gwas_dhs
chr2:173313275-173313675	TCTTCTCCAAACACCCTTAAGG	lncap_gwas_dhs
chr2:173313275-173313675	TAAGGTTACAAAAAAAAGCAGG	lncap_gwas_dhs
chr2:173313275-173313675	GATCTGCTTCCTGCCCTCAAGG	lncap_gwas_dhs
chr2:173313275-173313675	TAGCCTAGTAAAGTGAAATTGG	lncap_gwas_dhs
chr2:173313275-173313675	TGGGAGAAGTACTTGCCCTTGG	lncap_gwas_dhs
chr2:173313275-173313675	GATGATGAAACTTGAGTTAGGG	lncap_gwas_dhs
chr2:173319855-173320255	GTGAAATTCACACTCTTGCTGG	lncap_gwas_dhs
chr2:173319855-173320255	TGGCCCTTCTCCATGGGGCAGG	lncap_gwas_dhs
chr2:173319855-173320255	AGGCATCTAGAATGAAACTTGG	lncap_gwas_dhs
chr2:173319855-173320255	ACTCAACGTCTCATTGCATAGG	lncap_gwas_dhs
chr2:173319855-173320255	AACGTCTCATTGCATAGGTGGG	lncap_gwas_dhs
chr2:173319855-173320255	GTGTTACCACCAAGTCACTTGG	lncap_gwas_dhs
chr2:173319855-173320255	ATCCCAAGCTTTGAGAGCAAGG	lncap_gwas_dhs
chr2:173319855-173320255	GAGAGCAAGGTCTGGCACGTGG	lncap_gwas_dhs
chr2:173319855-173320255	CTCACAGAGCAGTGGAGAGTGG	lncap_gwas_dhs
chr2:173319855-173320255	TCTTACTAATAATGCCTCCAGG	lncap_gwas_dhs
chr2:173319855-173320255	GCAGCAAAGCAGGCACCAGAGG	lncap_gwas_dhs
chr2:173319855-173320255	GACCTTGCTCTCAAAGCTTGGG	lncap_gwas_dhs
chr2:173319855-173320255	GATAACTGCTGGGTGAAAATGG	lncap_gwas_dhs
chr2:173319855-173320255	ATGCAATGAGACGTTGAGTTGG	lncap_gwas_dhs
chr2:173319855-173320255	ATGAGACGTTGAGTTGGGTAGG	lncap_gwas_dhs
chr2:173319855-173320255	GACGTTGAGTTGGGTAGGCAGG	lncap_gwas_dhs
chr2:173319855-173320255	AGCCCTGCCCCATGGAGAAGGG	lncap_gwas_dhs
chr2:173399620-173400020	AAGGGAGTCCCAAGATTTGGGG	lncap_gwas_dhs
chr2:173399620-173400020	GTCCCAAGATTTGGGGATGTGG	lncap_gwas_dhs
chr2:173399620-173400020	TTGGGGATGTGGCCCAGTAAGG	lncap_gwas_dhs
chr2:173399620-173400020	GAGATATTACTGGGTAGGATGG	lncap_gwas_dhs
chr2:173399620-173400020	ACTGGGTAGGATGGGTACATGG	lncap_gwas_dhs
chr2:173399620-173400020	AAAAAAAAACCTCTCGCATAGG	lncap_gwas_dhs
chr2:173399620-173400020	GAAAGCTCTCTGTATTTGCAGG	lncap_gwas_dhs
chr2:173399620-173400020	TCTATTCTTGGAGGCAGCGAGG	lncap_gwas_dhs
chr2:173399620-173400020	AAAAAAACAGATTAAGTCAAGG	lncap_gwas_dhs
chr2:173399620-173400020	GGAAAGGGTAGGCACCTGGAGG	lncap_gwas_dhs
chr2:173399620-173400020	GCAAATGAGTTCCTTCAATGGG	lncap_gwas_dhs
chr2:173399620-173400020	CAAATGAGTTCCTTCAATGGGG	lncap_gwas_dhs
chr2:173399620-173400020	GTCGTTGTTTCACCATGTCAGG	lncap_gwas_dhs
chr2:173399620-173400020	CGCTGCCTCCAAGAATAGATGG	lncap_gwas_dhs
chr2:173399620-173400020	GAGAGCTTTCCTATGCGAGAGG	lncap_gwas_dhs
chr2:173399620-173400020	GGGCCACATCCCCAAATCTTGG	lncap_gwas_dhs
chr2:173399620-173400020	GGCCACATCCCCAAATCTTGGG	lncap_gwas_dhs
chr2:175209740-175210140	ATCTCCGCTTCACAATGCAAGG	lncap_gwas_dhs
chr2:175209740-175210140	AGAAGTTCCTTTAAAATCTTGG	lncap_gwas_dhs
chr2:175209740-175210140	TCTTATTTATCCATGAGCCTGG	lncap_gwas_dhs
chr2:175209740-175210140	ATGAGCCTGGAACTGCACGAGG	lncap_gwas_dhs
chr2:175209740-175210140	CTGGAACTGCACGAGGCATAGG	lncap_gwas_dhs
chr2:175209740-175210140	TTTCTCCCTCTGCCTTCGCAGG	lncap_gwas_dhs
chr2:175209740-175210140	TTCTCCCTCTGCCTTCGCAGGG	lncap_gwas_dhs
chr2:175209740-175210140	AATCGACAGCACCTCCTACAGG	lncap_gwas_dhs
chr2:175209740-175210140	ACAAATTAATTCCTGTAGGAGG	lncap_gwas_dhs
chr2:175209740-175210140	TAGTGTTATGTTAAATGTTAGG	lncap_gwas_dhs
chr2:175209740-175210140	TATGTTAAATGTTAGGTTAGGG	lncap_gwas_dhs
chr2:175209740-175210140	CAGGAAATACCAAGTTGCTAGG	lncap_gwas_dhs
chr2:175209740-175210140	AAGTCCCTGCGAAGGCAGAGGG	lncap_gwas_dhs
chr2:175209740-175210140	GTTTATCTGAACGTCTCTGTGG	lncap_gwas_dhs
chr2:175209740-175210140	CTATGCCTCGTGCAGTTCCAGG	lncap_gwas_dhs
chr2:175209740-175210140	TCGTGCAGTTCCAGGCTCATGG	lncap_gwas_dhs
chr2:175209740-175210140	TAAAGGCCAAAATGGGCAGAGG	lncap_gwas_dhs
chr2:175209740-175210140	GTTTCTGCAGCATAGTGGCAGG	lncap_gwas_dhs
chr2:175209740-175210140	TAAAGGAACTTCTCTATTAAGG	lncap_gwas_dhs
chr2:175209740-175210140	CTTACCTTGCATTGTGAAGCGG	lncap_gwas_dhs
chr2:175209740-175210140	ATGACAAATTTCACCAGGCTGG	lncap_gwas_dhs
chr2:175543195-175543595	CTCAAAAGTTTCTGATCCCTGG	lncap_gwas_dhs
chr2:175543195-175543595	GAAAAGAATCTTAGTATTGAGG	lncap_gwas_dhs
chr2:175543195-175543595	GTACCCTCACCCCATGGCGTGG	lncap_gwas_dhs
chr2:175543195-175543595	TACCCTCACCCCATGGCGTGGG	lncap_gwas_dhs
chr2:175543195-175543595	CCGCAGTATCTGCTTACCCAGG	lncap_gwas_dhs
chr2:175543195-175543595	AGTTGTGACCAAAGCAGCCTGG	lncap_gwas_dhs
chr2:175543195-175543595	CTACTCTGTTGAGGTTGTCTGG	lncap_gwas_dhs
chr2:175543195-175543595	CCTGGGGCCAAGTGTTATTGGG	lncap_gwas_dhs
chr2:175543195-175543595	TCTGGACAGATAAAGGATGAGG	lncap_gwas_dhs
chr2:175543195-175543595	TTTGACACTGGGAAATACCAGG	lncap_gwas_dhs
chr2:175543195-175543595	ATACCAGGTTAATGTGTTGTGG	lncap_gwas_dhs
chr2:175543195-175543595	TGTTGTGGCAGTCACACAGTGG	lncap_gwas_dhs
chr2:175543195-175543595	TGGTATTTCCCAGTGTCAAAGG	lncap_gwas_dhs
chr2:175543195-175543595	TTCCCAGTGTCAAAGGGCCAGG	lncap_gwas_dhs
chr2:175543195-175543595	CCAGGAAAAGTGACAAGTCTGG	lncap_gwas_dhs
chr2:175543195-175543595	TAAAACACCCAATAACACTTGG	lncap_gwas_dhs
chr2:175543195-175543595	TAACACTTGGCCCCAGGCCAGG	lncap_gwas_dhs
chr2:175543195-175543595	CAGACAACCTCAACAGAGTAGG	lncap_gwas_dhs
chr2:175543195-175543595	CCTGGGTAAGCAGATACTGCGG	lncap_gwas_dhs
chr2:175543195-175543595	ACTACAGCACCCACGCCATGGG	lncap_gwas_dhs
chr2:175543195-175543595	CACCCACGCCATGGGGTGAGGG	lncap_gwas_dhs
chr2:175543195-175543595	GTACCACTGCTTCTTCTCGTGG	lncap_gwas_dhs
chr2:175543195-175543595	ACTGCTTCTTCTCGTGGCCAGG	lncap_gwas_dhs
chr2:175543195-175543595	CAGTGAGATCTCTCCTTGGGGG	lncap_gwas_dhs
chr2:179032515-179032915	GTGTCTATTAAAAAGTTATTGG	lncap_gwas_dhs
chr2:179032515-179032915	AATCCTGATAAATCGTAACAGG	lncap_gwas_dhs
chr2:179032515-179032915	TTAATGTACCCTTCCTAGATGG	lncap_gwas_dhs
chr2:179032515-179032915	CCTTCCTAGATGGCTCATCTGG	lncap_gwas_dhs
chr2:179032515-179032915	TTGTCCAGATGAGCCATCTAGG	lncap_gwas_dhs
chr2:179032515-179032915	GTAAACAACAGGGGAGGAATGG	lncap_gwas_dhs
chr2:179032515-179032915	AGGGTACATTAATTTAACTGGG	lncap_gwas_dhs
chr2:179032515-179032915	GAATGGCAGGAAGATGGAACGG	lncap_gwas_dhs
chr2:179032515-179032915	CAGCCTGTTACGATTTATCAGG	lncap_gwas_dhs
chr2:179032515-179032915	ATACTGTAATGAATGTGTGAGG	lncap_gwas_dhs
chr2:179032515-179032915	TTTGGTAATTGCAGATTATTGG	lncap_gwas_dhs
chr2:179091915-179092315	AACATTATTTGTAATTTGGAGG	lncap_gwas_dhs
chr2:179091915-179092315	GGGCAAATATCAACATTTCTGG	lncap_gwas_dhs
chr2:179091915-179092315	TTCTTGATGCACATGTGCCAGG	lncap_gwas_dhs
chr2:179091915-179092315	TCTGTTAATATCTAGAGCTAGG	lncap_gwas_dhs
chr2:179091915-179092315	TCTAGAGCTAGGGCAAATATGG	lncap_gwas_dhs
chr2:179091915-179092315	AGGGCAAATATGGATCCACAGG	lncap_gwas_dhs
chr2:179091915-179092315	GAGTAAAATGCTGAGTTGCAGG	lncap_gwas_dhs
chr2:179091915-179092315	GAGTTGCAGGAAATGTGACTGG	lncap_gwas_dhs
chr2:179091915-179092315	CAACCACAGAAAATAGTTCTGG	lncap_gwas_dhs
chr2:179091915-179092315	GTTACAACAATTTACTAGCAGG	lncap_gwas_dhs
chr2:179091915-179092315	AGCAGGATATGAGATCCTGTGG	lncap_gwas_dhs
chr2:179091915-179092315	TTACATATAAAATAAATCCTGG	lncap_gwas_dhs
chr2:179091915-179092315	TCTATTCTTGCCAATTGAATGG	lncap_gwas_dhs
chr2:179091915-179092315	CAATTGAATGGTTATAAAATGG	lncap_gwas_dhs
chr2:179091915-179092315	TTATAAAATGGCATCTTTATGG	lncap_gwas_dhs
chr2:179091915-179092315	CCTGTACATATAAAAAACTTGG	lncap_gwas_dhs
chr2:179091915-179092315	AAAACTTGGGAAAACTCAAAGG	lncap_gwas_dhs
chr2:179091915-179092315	AGGTCTACGGACAAAAGAGTGG	lncap_gwas_dhs
chr2:180615895-180616295	CTCTTAAAATATGTGTGTAGGG	lncap_gwas_dhs
chr2:180615895-180616295	ATTCTGCCTACTGCATACAAGG	lncap_gwas_dhs
chr2:180615895-180616295	TCCACACATCCTCACTCCTTGG	lncap_gwas_dhs
chr2:180615895-180616295	ACATCCTCACTCCTTGGTGTGG	lncap_gwas_dhs
chr2:180615895-180616295	CAGAATATTGATGTGGGCAAGG	lncap_gwas_dhs
chr2:180615895-180616295	AGAATATTGATGTGGGCAAGGG	lncap_gwas_dhs
chr2:180615895-180616295	CCACAGAATTACCACAAGATGG	lncap_gwas_dhs
chr2:180615895-180616295	CATACTTTCAATATACTCATGG	lncap_gwas_dhs
chr2:180615895-180616295	TACTCATGGCACCATCTTGTGG	lncap_gwas_dhs
chr2:180615895-180616295	CCATCTTGTGGTAATTCTGTGG	lncap_gwas_dhs
chr2:180615895-180616295	GCCCACATCAATATTCTGATGG	lncap_gwas_dhs
chr2:180615895-180616295	AACTTATTATTAATGAGTATGG	lncap_gwas_dhs
chr2:180615895-180616295	AAGTTCTTCAAAAATTTCTGGG	lncap_gwas_dhs
chr2:180615895-180616295	AGCAAGAAATACCACACCAAGG	lncap_gwas_dhs
chr2:180615895-180616295	AATACCACACCAAGGAGTGAGG	lncap_gwas_dhs
chr2:180615895-180616295	ACCAAGGAGTGAGGATGTGTGG	lncap_gwas_dhs
chr2:180615895-180616295	TGGACATGCATGTGTGGGCAGG	lncap_gwas_dhs
chr2:180615895-180616295	AGATGCAATGTGATAAATCTGG	lncap_gwas_dhs
chr2:180615895-180616295	TGAGCACCTTGTATGCAGTAGG	lncap_gwas_dhs
chr2:180615895-180616295	TGCAGTAGGCAGAATCTGTAGG	lncap_gwas_dhs
chr2:180615895-180616295	CAGTAGGCAGAATCTGTAGGGG	lncap_gwas_dhs
chr2:180615895-180616295	AGAATCTGTAGGGGAGACATGG	lncap_gwas_dhs
chr2:186923795-186924195	CTCTAGTTATGTTACCTATAGG	lncap_gwas_dhs
chr2:186923795-186924195	GACAAAAGTAGCCACCAGTTGG	lncap_gwas_dhs
chr2:186923795-186924195	AAAAGTAGCCACCAGTTGGTGG	lncap_gwas_dhs
chr2:186923795-186924195	TCACTGCAGTAAGCAATTCAGG	lncap_gwas_dhs
chr2:186923795-186924195	TCTCTCCTTTGCCATCAGCCGG	lncap_gwas_dhs
chr2:186923795-186924195	TCTCCTTTGCCATCAGCCGGGG	lncap_gwas_dhs
chr2:186923795-186924195	AGTAAACAAAGCTCAAAGCTGG	lncap_gwas_dhs
chr2:186923795-186924195	AAAGCTCAAAGCTGGCCAAGGG	lncap_gwas_dhs
chr2:186923795-186924195	GGGATTGCTTATATAATGCTGG	lncap_gwas_dhs
chr2:186923795-186924195	GAGAATAAAAATAGCTCTTTGG	lncap_gwas_dhs
chr2:186923795-186924195	GGATTTCTGCCTTCCACCCCGG	lncap_gwas_dhs
chr2:186923795-186924195	CCACCCCGGCTGATGGCAAAGG	lncap_gwas_dhs
chr2:186923795-186924195	TGATGGCAAAGGAGAGAGGTGG	lncap_gwas_dhs
chr2:186923795-186924195	CACCACCTTAGCCACCAACTGG	lncap_gwas_dhs
chr2:186923795-186924195	CACCTTAGCCACCAACTGGTGG	lncap_gwas_dhs
chr2:186923795-186924195	TTGTCAGTTTCCACCCTATAGG	lncap_gwas_dhs
chr2:186923795-186924195	GTTAATCTGTCCAAAAAGCTGG	lncap_gwas_dhs
chr2:188844895-188845295	TATTTACTTGTTTCAAATCAGG	lncap_gwas_dhs
chr2:188844895-188845295	AACAACGTGATCCAAGGCCGGG	lncap_gwas_dhs
chr2:189258415-189258815	ACCAAGGCATACACATATCAGG	lncap_gwas_dhs
chr2:189258415-189258815	TGTTTAAGGAGGTATAGATAGG	lncap_gwas_dhs
chr2:189258415-189258815	GGAACCAGTCCCTCCTGCCTGG	lncap_gwas_dhs
chr2:189258415-189258815	CAGTCCCTCCTGCCTGGTAAGG	lncap_gwas_dhs
chr2:189258415-189258815	AGTCTGCTGTCAGTTTGACAGG	lncap_gwas_dhs
chr2:189258415-189258815	TCTCAGCAAAAACCTTACCAGG	lncap_gwas_dhs
chr2:189258415-189258815	CTTACCAGGCAGGAGGGACTGG	lncap_gwas_dhs
chr2:189258415-189258815	GCCTGATATGTGTATGCCTTGG	lncap_gwas_dhs
chr2:190701355-190701755	TTAGCTGCTGATTAATGCAAGG	lncap_gwas_dhs
chr2:190701355-190701755	AAAGATCACTTCAGGAAATCGG	lncap_gwas_dhs
chr2:190701355-190701755	ACTTTAAAGTAAACATGCTAGG	lncap_gwas_dhs
chr2:190701355-190701755	GTAAACATGCTAGGAGTCTGGG	lncap_gwas_dhs
chr2:190701355-190701755	GGGAGCATTATTTCACACTAGG	lncap_gwas_dhs
chr2:190701355-190701755	TGTATACTAACTATTCAGCAGG	lncap_gwas_dhs
chr2:190701355-190701755	ACTAACTATTCAGCAGGTCAGG	lncap_gwas_dhs
chr2:190701355-190701755	TTTATTGCATCAGATCGAGGGG	lncap_gwas_dhs
chr2:190701355-190701755	TTCTAAACTAGTTACACTTGGG	lncap_gwas_dhs
chr2:190701355-190701755	AGATTTATATCTGTATCTAAGG	lncap_gwas_dhs
chr2:190701355-190701755	GGCTAGCAATAAATAATAGCGG	lncap_gwas_dhs
chr2:190701355-190701755	TTTACATTAGTAACACTGCAGG	lncap_gwas_dhs
chr2:192635995-192636395	CTTGGATGAGTCCATCAAAAGG	lncap_gwas_dhs
chr2:192635995-192636395	TGCAAATGAAGAAGAACAGAGG	lncap_gwas_dhs
chr2:192635995-192636395	AACAGAGGACACGGTCTTATGG	lncap_gwas_dhs
chr2:192635995-192636395	TATGTATAAGCTACAATGAGGG	lncap_gwas_dhs
chr2:192635995-192636395	GTATAAGCTACAATGAGGGTGG	lncap_gwas_dhs
chr2:192635995-192636395	AGGGTGGGAGATATTACATGGG	lncap_gwas_dhs
chr2:192635995-192636395	AGATGTAAAATAACACGTTGGG	lncap_gwas_dhs
chr2:192635995-192636395	GGGTTAGTTGTACAGCAAAAGG	lncap_gwas_dhs
chr2:192635995-192636395	TGCTTGAAAGAAAGTAAAAAGG	lncap_gwas_dhs
chr2:192635995-192636395	ACAATCATAATGATAGAAAAGG	lncap_gwas_dhs
chr2:192635995-192636395	TTTATTTAGTACAAACATCAGG	lncap_gwas_dhs
chr2:192635995-192636395	TTTGAAGATATGCAAAGAAAGG	lncap_gwas_dhs
chr2:192635995-192636395	GAGAAAGAGATTGAAGTGCAGG	lncap_gwas_dhs
chr2:192635995-192636395	GATGGACTCATCCAAGTCCTGG	lncap_gwas_dhs
chr2:193254015-193254415	AATCATGTATTTATTTGACAGG	lncap_gwas_dhs
chr2:193254015-193254415	AAAGTATACTGTGAGACCAAGG	lncap_gwas_dhs
chr2:193254015-193254415	ATTATTCAGTTCAGCCAAATGG	lncap_gwas_dhs
chr2:193254015-193254415	TCAGTTCAGCCAAATGGTAAGG	lncap_gwas_dhs
chr2:193254015-193254415	CAGTTCAGCCAAATGGTAAGGG	lncap_gwas_dhs
chr2:193254015-193254415	AACTGAATAATAATAACCTTGG	lncap_gwas_dhs
chr2:193254015-193254415	TTTACTTAGGGATTATATGAGG	lncap_gwas_dhs
chr2:193254015-193254415	TTTAAATTCTAATTGTTACTGG	lncap_gwas_dhs
chr2:201278095-201278495	AGAAGGTTATTCTACTCCTAGG	lncap_gwas_dhs
chr2:201278095-201278495	TCCTTGACAAACTGTAAATAGG	lncap_gwas_dhs
chr2:201278095-201278495	TATCATATGTCTTCTGTCCTGG	lncap_gwas_dhs
chr2:201278095-201278495	ATACAACTGAGAAATGTGCTGG	lncap_gwas_dhs
chr2:201278095-201278495	ACACATAATCTGTCAAATAAGG	lncap_gwas_dhs
chr2:201278095-201278495	AATCTGTCAAATAAGGTCAAGG	lncap_gwas_dhs
chr2:201278095-201278495	CAAAATAGAAACTAATGCCAGG	lncap_gwas_dhs
chr2:201278095-201278495	AGAAGACATATGATAACTGAGG	lncap_gwas_dhs
chr2:201278095-201278495	AGAGATCTTTGTTCAAAACTGG	lncap_gwas_dhs
chr2:201278095-201278495	TGTTTAATTTGATTAGAAGAGG	lncap_gwas_dhs
chr2:201278095-201278495	AAAGTATAATTGCATTTCAGGG	lncap_gwas_dhs
chr2:201278095-201278495	ATAATTGCATTTCAGGGCAAGG	lncap_gwas_dhs
chr2:201278095-201278495	GCATTTCAGGGCAAGGTCTTGG	lncap_gwas_dhs
chr2:201278095-201278495	GCATTACGTTGTAAATTATAGG	lncap_gwas_dhs
chr2:201323115-201323515	TTAACAGTGTGTTAAAACCAGG	lncap_gwas_dhs
chr2:201323115-201323515	AAGCCCTGTTCATTCCAATTGG	lncap_gwas_dhs
chr2:201323115-201323515	CATCTAATAACAAATTTATAGG	lncap_gwas_dhs
chr2:201323115-201323515	ATAGGAAATACAAAAGAACAGG	lncap_gwas_dhs
chr2:201323115-201323515	AACAGGCTAAATAACACCATGG	lncap_gwas_dhs
chr2:201323115-201323515	AGGCTTTGCACAACTCTTCAGG	lncap_gwas_dhs
chr2:201323115-201323515	GGATGAGAAAACAGATGAGAGG	lncap_gwas_dhs
chr2:201323115-201323515	ACAGATGAGAGGGAACCTCTGG	lncap_gwas_dhs
chr2:201323115-201323515	TAAGAGTCAATCAACCAATTGG	lncap_gwas_dhs
chr2:201323115-201323515	TCAACCAATTGGAATGAACAGG	lncap_gwas_dhs
chr2:201323115-201323515	ACAGGGCTTGTTTAGATCCTGG	lncap_gwas_dhs
chr2:201323115-201323515	AAAAGATTTATGGGACAGTTGG	lncap_gwas_dhs
chr2:201323115-201323515	GTCATTATGTGTGTGCTGATGG	lncap_gwas_dhs
chr2:201483235-201483635	GCTTTCCTTTCTGAACATTTGG	lncap_gwas_dhs
chr2:201483235-201483635	ATTCATCTAATCCCACAAATGG	lncap_gwas_dhs
chr2:201483235-201483635	TCCAGCCCTGCCACCTGCCTGG	lncap_gwas_dhs
chr2:201483235-201483635	GATCTCTATCTCCAGCCAGAGG	lncap_gwas_dhs
chr2:201483235-201483635	TTTGAGGCCCTTAAGTAGTTGG	lncap_gwas_dhs
chr2:201483235-201483635	TAAGTAGTTGGGTAGTGAGTGG	lncap_gwas_dhs
chr2:201483235-201483635	AAGTAGTTGGGTAGTGAGTGGG	lncap_gwas_dhs
chr2:201483235-201483635	AGCACTCTTCTCGAGTTCCTGG	lncap_gwas_dhs
chr2:201483235-201483635	CGAGTTCCTGGAGCAGCAGAGG	lncap_gwas_dhs
chr2:201483235-201483635	TCACTACCCAACTACTTAAGGG	lncap_gwas_dhs
chr2:201483235-201483635	AAAACAAAAAACCTCTGGCTGG	lncap_gwas_dhs
chr2:201483235-201483635	AAGCTCTCATTATAACCAGAGG	lncap_gwas_dhs
chr2:201483235-201483635	TAGAGATCAGAGATTCTCCAGG	lncap_gwas_dhs
chr2:201483235-201483635	AGAGGTCTCCTCCATTTGTGGG	lncap_gwas_dhs
chr2:201483235-201483635	GTGGCAGGGCTGGAATATCAGG	lncap_gwas_dhs
chr2:201483235-201483635	TCAGGAGAGAACGGCAGAGTGG	lncap_gwas_dhs
chr2:201483235-201483635	GCAAAACATCTGCATGAAAAGG	lncap_gwas_dhs
chr2:201483235-201483635	AAAGGAAATGTGTTAATCGGGG	lncap_gwas_dhs
chr2:201483235-201483635	AGGAAATGTGTTAATCGGGGGG	lncap_gwas_dhs
chr2:203511095-203511495	AATAATGATGATATCCTTAGGG	lncap_gwas_dhs
chr2:203511095-203511495	TGATATCCTTAGGGGAGAGAGG	lncap_gwas_dhs
chr2:203511095-203511495	AAAACCATACAAAATGAATAGG	lncap_gwas_dhs
chr2:203511095-203511495	AATGAATAGGCTAATAAGATGG	lncap_gwas_dhs
chr2:203511095-203511495	TCTTGGGCCAGTTTCCCCAGGG	lncap_gwas_dhs
chr2:203511095-203511495	GACCTCAGTATCATGCCTAAGG	lncap_gwas_dhs
chr2:203511095-203511495	GCAATATATCTCAACTTCCTGG	lncap_gwas_dhs
chr2:203511095-203511495	CTTCCTGGTGACAAATGCCTGG	lncap_gwas_dhs
chr2:203511095-203511495	AGAAATGGAAACGATGCCAAGG	lncap_gwas_dhs
chr2:203511095-203511495	GTCTCCAGAACAAAAAGATTGG	lncap_gwas_dhs
chr2:203511095-203511495	GGCATCGTTTCCATTTCTCAGG	lncap_gwas_dhs
chr2:203511095-203511495	TCCATTTCTCAGGGAACCCAGG	lncap_gwas_dhs
chr2:203511095-203511495	CTATAGAAATTAACGAGACAGG	lncap_gwas_dhs
chr2:203511095-203511495	GAGACAGGCTCTGGACTTAAGG	lncap_gwas_dhs
chr2:203511095-203511495	GGACACTACACATATCCTTAGG	lncap_gwas_dhs
chr2:203511095-203511495	ATCCTTAGGCATGATACTGAGG	lncap_gwas_dhs
chr2:203511095-203511495	GATACTGAGGTCTCTTCCCTGG	lncap_gwas_dhs
chr2:203511095-203511495	TACTGAGGTCTCTTCCCTGGGG	lncap_gwas_dhs
chr2:203511095-203511495	GTCTCTTCCCTGGGGAAACTGG	lncap_gwas_dhs
chr2:203622835-203623235	CTACAAAAGAAATTCACAGAGG	lncap_gwas_dhs
chr2:203622835-203623235	ACCAGCTACTAAAATCAAATGG	lncap_gwas_dhs
chr2:203622835-203623235	CCTAAAATGCCCTGCTGTTAGG	lncap_gwas_dhs
chr2:203622835-203623235	AATGCCCTGCTGTTAGGACTGG	lncap_gwas_dhs
chr2:203622835-203623235	GACGTAGAAGTAGAAAGTATGG	lncap_gwas_dhs
chr2:203622835-203623235	AGAAAGTATGGGAAATCAAGGG	lncap_gwas_dhs
chr2:203622835-203623235	AGAAGTTACTTTAAACTGTGGG	lncap_gwas_dhs
chr2:203622835-203623235	GTTGTAAACTGTTACTCTTTGG	lncap_gwas_dhs
chr2:203622835-203623235	TTCTAGGTCTGATAAAACACGG	lncap_gwas_dhs
chr2:203622835-203623235	ACACGGGTCAGATAAAATCTGG	lncap_gwas_dhs
chr2:203622835-203623235	GCAGCCAGTCCTAACAGCAGGG	lncap_gwas_dhs
chr2:203622835-203623235	GGACATTCAACACACTGTATGG	lncap_gwas_dhs
chr2:203622835-203623235	CATTCAACACACTGTATGGAGG	lncap_gwas_dhs
chr2:212384275-212384675	TTCCAAATTTCAGACAAACAGG	lncap_gwas_dhs
chr2:212384275-212384675	TTCAGACAAACAGGACTAAAGG	lncap_gwas_dhs
chr2:212384275-212384675	TCAGAGATACATGCAAGCATGG	lncap_gwas_dhs
chr2:212384275-212384675	AAATGTTGCTGAATATGAAAGG	lncap_gwas_dhs
chr2:212384275-212384675	TTCACCCAAGCAAAACAGTTGG	lncap_gwas_dhs
chr2:212384275-212384675	GTTGGACATGAATTAAAATAGG	lncap_gwas_dhs
chr2:212384275-212384675	TTGGACATGAATTAAAATAGGG	lncap_gwas_dhs
chr2:212384275-212384675	TTTCTAGTTTAGCTAAACCAGG	lncap_gwas_dhs
chr2:212384275-212384675	AGGAAAGAAAGGCAACACAAGG	lncap_gwas_dhs
chr2:212384275-212384675	TGCATTTCTAATTGCATCATGG	lncap_gwas_dhs
chr2:212384275-212384675	TCAACTATTGTCTAGATCCTGG	lncap_gwas_dhs
chr2:212384275-212384675	GTCCTGTTTGTCTGAAATTTGG	lncap_gwas_dhs
chr2:213995475-213995875	ATATGCCAGTTAGATATTATGG	lncap_gwas_dhs
chr2:213995475-213995875	TGTAAACAAAGAGAATACATGG	lncap_gwas_dhs
chr2:213995475-213995875	GCTCATGTAACAAATTGCTTGG	lncap_gwas_dhs
chr2:213995475-213995875	CTAGTAAGAATTCAACTGAGGG	lncap_gwas_dhs
chr2:213995475-213995875	GAGGGGGAATGTAAATGTTGGG	lncap_gwas_dhs
chr2:213995475-213995875	AAATGTTGGGATAAAACTGGGG	lncap_gwas_dhs
chr2:213995475-213995875	TAAGCCCATAATATCTAACTGG	lncap_gwas_dhs
chr2:217129375-217129775	AAATTCACTCTTTCCAGTAAGG	lncap_gwas_dhs
chr2:217129375-217129775	TCATCTTCCCCTGTTTCTTCGG	lncap_gwas_dhs
chr2:217129375-217129775	CTCAATTAGCTTCTTGATCAGG	lncap_gwas_dhs
chr2:217129375-217129775	TAGAGCAGGGAGCAGAGGAAGG	lncap_gwas_dhs
chr2:217129375-217129775	AGAGTGTGACTTAAATTCCTGG	lncap_gwas_dhs
chr2:217129375-217129775	ATCTAACTGTCTAGTGTTCAGG	lncap_gwas_dhs
chr2:217129375-217129775	TTAATGGATAGTTGGCTGAAGG	lncap_gwas_dhs
chr2:217129375-217129775	TGGCTGAAGGTGAAGAAGGTGG	lncap_gwas_dhs
chr2:217129375-217129775	TTCTAGATAATGCTTGTTTGGG	lncap_gwas_dhs
chr2:217129375-217129775	ATGCTTGTTTGGGAAAAGAGGG	lncap_gwas_dhs
chr2:217129375-217129775	CACTAGACAGTTAGATAATTGG	lncap_gwas_dhs
chr2:217129375-217129775	AGACAGTTAGATAATTGGAAGG	lncap_gwas_dhs
chr2:217129375-217129775	GGAAGGCAGCATTCACACCAGG	lncap_gwas_dhs
chr2:217129375-217129775	TAAGTCACACTCTTCAATCAGG	lncap_gwas_dhs
chr2:217129375-217129775	TTCTTATTGATTTCTTGGGTGG	lncap_gwas_dhs
chr2:217129375-217129775	CAGCGTACCGAAGAAACAGGGG	lncap_gwas_dhs
chr2:217129375-217129775	CAAATGTAATGTCCCTTACTGG	lncap_gwas_dhs
chr2:217129375-217129775	TGACTGGGGCTCATCTGATAGG	lncap_gwas_dhs
chr2:217129375-217129775	GGGCTCATCTGATAGGAGCAGG	lncap_gwas_dhs
chr2:217425155-217425555	TGAGCTGGAGATAGAACGATGG	lncap_gwas_dhs
chr2:217425155-217425555	TAGAACGATGGTCCATCTAGGG	lncap_gwas_dhs
chr2:217425155-217425555	GAAAAGATAATCAACTCTCTGG	lncap_gwas_dhs
chr2:217425155-217425555	CTCCATTTGCTCTCCACCTTGG	lncap_gwas_dhs
chr2:217425155-217425555	CAGGCCTCAATATTAGATTTGG	lncap_gwas_dhs
chr2:217425155-217425555	ACAATTCCAGTTTGTCCCAAGG	lncap_gwas_dhs
chr2:217425155-217425555	CATCCAGATATTCCCCAGATGG	lncap_gwas_dhs
chr2:217425155-217425555	GGTTTCATGAGTCCCTGAATGG	lncap_gwas_dhs
chr2:217425155-217425555	TTGGCATAAATCTACCCACAGG	lncap_gwas_dhs
chr2:217425155-217425555	TACCCACAGGACCTTTAAAAGG	lncap_gwas_dhs
chr2:217425155-217425555	CCAAAACATACACCATTCAGGG	lncap_gwas_dhs
chr2:217425155-217425555	GGGACTCATGAAACCATCTGGG	lncap_gwas_dhs
chr2:217425155-217425555	AACAAAATGAACAAGTCCTTGG	lncap_gwas_dhs
chr2:217425155-217425555	ACAAGTCCTTGGGACAAACTGG	lncap_gwas_dhs
chr2:217425155-217425555	TGTTAACATTGTTCTGCCAAGG	lncap_gwas_dhs
chr2:217425155-217425555	GTCTCCAAATCTAATATTGAGG	lncap_gwas_dhs
chr2:217425155-217425555	TGCCAAGGTGGAGAGCAAATGG	lncap_gwas_dhs
chr2:217425155-217425555	TCTAGTTAAAACTAAAATACGG	lncap_gwas_dhs
chr2:217425155-217425555	TATTCATCCATGAAGGCAGAGG	lncap_gwas_dhs
chr2:217425155-217425555	ATTCATCCATGAAGGCAGAGGG	lncap_gwas_dhs
chr2:217425155-217425555	ATCCATGAAGGCAGAGGGCTGG	lncap_gwas_dhs
chr2:218864400-218864800	AGATTGATGTCTGCATGACCGG	lncap_gwas_dhs
chr2:218864400-218864800	ATGACCGGAATTGTGCACAAGG	lncap_gwas_dhs
chr2:218864400-218864800	GGAGGCCCTTCCTTCCAGAGGG	lncap_gwas_dhs
chr2:218864400-218864800	TCCTTCCAGAGGGACTCACTGG	lncap_gwas_dhs
chr2:218864400-218864800	GAGGGACTCACTGGTCCTCAGG	lncap_gwas_dhs
chr2:218864400-218864800	AAAATGTGTGCTTAGCACTGGG	lncap_gwas_dhs
chr2:218864400-218864800	TGGGAAGGGGCTCAGGGTGAGG	lncap_gwas_dhs
chr2:218864400-218864800	TGAGGCTGAAAGAGCCACCAGG	lncap_gwas_dhs
chr2:218864400-218864800	AGAGCCACCAGGCAGGGGCTGG	lncap_gwas_dhs
chr2:218864400-218864800	ATACATCATCGTCTGCAGCTGG	lncap_gwas_dhs
chr2:218864400-218864800	CATCGTCTGCAGCTGGATGTGG	lncap_gwas_dhs
chr2:218864400-218864800	CTGCCCTGAGCCAGCTAAGTGG	lncap_gwas_dhs
chr2:218864400-218864800	TAGAGCCCACATTTCAGTGAGG	lncap_gwas_dhs
chr2:218864400-218864800	CAGCTAAGTGGTCTCAAGCTGG	lncap_gwas_dhs
chr2:218864400-218864800	CAGCTTGAGACCACTTAGCTGG	lncap_gwas_dhs
chr2:218864400-218864800	ATGTGGGCTCTATTCTCTAAGG	lncap_gwas_dhs
chr2:218864400-218864800	TTGACCCCCAGCCCCTGCCTGG	lncap_gwas_dhs
chr2:218864400-218864800	ACCCCCAGCCCCTGCCTGGTGG	lncap_gwas_dhs
chr2:218864400-218864800	GAGGACCAGTGAGTCCCTCTGG	lncap_gwas_dhs
chr2:218864400-218864800	ACCAGTGAGTCCCTCTGGAAGG	lncap_gwas_dhs
chr2:218864400-218864800	TGAGTCCCTCTGGAAGGAAGGG	lncap_gwas_dhs
chr2:218864400-218864800	GATTCCTTGTGCACAATTCCGG	lncap_gwas_dhs
chr2:218864400-218864800	TCAAAAAGCCTCAATTGCTAGG	lncap_gwas_dhs
chr2:219743920-219744320	ACCTGACAGTCTGGGGACAAGG	lncap_gwas_dhs
chr2:219743920-219744320	GACAGTCTGGGGACAAGGAGGG	lncap_gwas_dhs
chr2:219743920-219744320	CTCCACCCCAACTGAACACTGG	lncap_gwas_dhs
chr2:219743920-219744320	TCCTTCAGTTCCCCAGGGATGG	lncap_gwas_dhs
chr2:219743920-219744320	CCCAGGGATGGGCAATTCCAGG	lncap_gwas_dhs
chr2:219743920-219744320	GATATAGTGCAAGTGTGCTGGG	lncap_gwas_dhs
chr2:219743920-219744320	GCAAGGGCCTGAGAGCCAGAGG	lncap_gwas_dhs
chr2:219743920-219744320	GGCCTGAGAGCCAGAGGGCAGG	lncap_gwas_dhs
chr2:219743920-219744320	TTTGTTCCTAAGCCAGCAGGGG	lncap_gwas_dhs
chr2:219743920-219744320	CAGCTCTGCCGTCTGTTTCTGG	lncap_gwas_dhs
chr2:219743920-219744320	GAGGGGCATGTTTGTGTAAAGG	lncap_gwas_dhs
chr2:219743920-219744320	TGCTCCTGCCCTGTGCCCTCGG	lncap_gwas_dhs
chr2:219743920-219744320	AGGAGGATGCCGAGGGCACAGG	lncap_gwas_dhs
chr2:219743920-219744320	GATGCCGAGGGCACAGGGCAGG	lncap_gwas_dhs
chr2:219743920-219744320	AGGAGCACGATCCACTATCAGG	lncap_gwas_dhs
chr2:219743920-219744320	CGATCCACTATCAGGGCCCAGG	lncap_gwas_dhs
chr2:219743920-219744320	GGCTAGCACCAGAAACAGACGG	lncap_gwas_dhs
chr2:219743920-219744320	AGAGAGCCCCTGCTGGCTTAGG	lncap_gwas_dhs
chr2:219743920-219744320	TGGCTTAGGAACAAAACTATGG	lncap_gwas_dhs
chr2:219743920-219744320	CAAAACTATGGGAGCCTCTGGG	lncap_gwas_dhs
chr2:219743920-219744320	TGGCTCTCAGGCCCTTGCTTGG	lncap_gwas_dhs
chr2:219743920-219744320	GACAAAAAAGGCCCATTCCTGG	lncap_gwas_dhs
chr2:219743920-219744320	GCACACTTGCACTATATCGAGG	lncap_gwas_dhs
chr2:219743920-219744320	CCCATCCCTGGGGAACTGAAGG	lncap_gwas_dhs
chr2:219743920-219744320	GCCCAGTGTTCAGTTGGGGTGG	lncap_gwas_dhs
chr2:219743920-219744320	TCAGTTGGGGTGGAGGGACAGG	lncap_gwas_dhs
chr2:219743920-219744320	TCCTTGTCCCCAGACTGTCAGG	lncap_gwas_dhs
chr2:220267635-220268035	CCTTTAAGGTCTTTGTTAAAGG	lncap_gwas_dhs
chr2:220267635-220268035	AAGGTGTTTAGCGCCATATTGG	lncap_gwas_dhs
chr2:220267635-220268035	TGAAGAATTCCAGGAGAACTGG	lncap_gwas_dhs
chr2:220267635-220268035	AACTGGATAAGCCTGACTATGG	lncap_gwas_dhs
chr2:220267635-220268035	GATAAGCCTGACTATGGGTGGG	lncap_gwas_dhs
chr2:220267635-220268035	GCGTGACTGAATTACTTCCCGG	lncap_gwas_dhs
chr2:220267635-220268035	ACTGAATTACTTCCCGGGCTGG	lncap_gwas_dhs
chr2:220267635-220268035	TCACACATTTCCAAAGACCTGG	lncap_gwas_dhs
chr2:220267635-220268035	CACACATTTCCAAAGACCTGGG	lncap_gwas_dhs
chr2:220267635-220268035	CTGGGACGCCGAGACGATCTGG	lncap_gwas_dhs
chr2:220267635-220268035	GAGACGATCTGGTATTTCATGG	lncap_gwas_dhs
chr2:220267635-220268035	TTCTCCTTATGGCCACTGGAGG	lncap_gwas_dhs
chr2:220267635-220268035	GTGCCCTCCAGTGGCCATAAGG	lncap_gwas_dhs
chr2:220267635-220268035	GGCCATAAGGAGAAGCTGCAGG	lncap_gwas_dhs
chr2:220267635-220268035	TTCCGATGCACTTCGGGGGAGG	lncap_gwas_dhs
chr2:220267635-220268035	AGGCCTTCCTTAGCCAGCCCGG	lncap_gwas_dhs
chr2:220267635-220268035	GTCACGCCCACCCATAGTCAGG	lncap_gwas_dhs
chr2:220267635-220268035	TTGTGTTGAACATCCAATATGG	lncap_gwas_dhs
chr2:220267635-220268035	CTTTAACAAAGACCTTAAAGGG	lncap_gwas_dhs
chr2:220267635-220268035	TAAAGGGCTTCTAAAAAGTAGG	lncap_gwas_dhs
chr2:220267635-220268035	AGTAGGATAAGAGACTAAAAGG	lncap_gwas_dhs
chr2:220640835-220641235	TTATTAGAACAAATTCTTAAGG	lncap_gwas_dhs
chr2:220640835-220641235	ACAAATTCTTAAGGCCATATGG	lncap_gwas_dhs
chr2:220640835-220641235	TTAAGACTTGATGAATAAAAGG	lncap_gwas_dhs
chr2:220640835-220641235	TGGGAGGCAGAGGGTAAAAAGG	lncap_gwas_dhs
chr2:220640835-220641235	GGCAAATATAGACACAACTTGG	lncap_gwas_dhs
chr2:220640835-220641235	ACCAACTAGTATCAAAAACTGG	lncap_gwas_dhs
chr2:220640835-220641235	TCAACATTTGATCAACGAAAGG	lncap_gwas_dhs
chr2:220640835-220641235	ATTTGTATACTTACTTGATTGG	lncap_gwas_dhs
chr2:220640835-220641235	AGATTTGCTCCATTGTAAAAGG	lncap_gwas_dhs
chr2:220640835-220641235	CATTGTAAAAGGTCCCATATGG	lncap_gwas_dhs
chr2:220640835-220641235	GTTCTAATAAAATGATGAATGG	lncap_gwas_dhs
chr2:223780295-223780695	ATGTTAAAAAACTTCAAAAGGG	lncap_gwas_dhs
chr2:223780295-223780695	AGATAAAATATTGAAAACCTGG	lncap_gwas_dhs
chr2:223780295-223780695	CGGTGCCAGTAAGCATTTAAGG	lncap_gwas_dhs
chr2:223780295-223780695	CATTTAAGGCTTGAATAGAGGG	lncap_gwas_dhs
chr2:223780295-223780695	ATAATATAACTAGTCCACCTGG	lncap_gwas_dhs
chr2:223780295-223780695	GAATTGCCATACCAAACTCTGG	lncap_gwas_dhs
chr2:223780295-223780695	GCTTATCCAGAGTTTGGTATGG	lncap_gwas_dhs
chr2:223780295-223780695	AGTTTCTGTTTACATAACCAGG	lncap_gwas_dhs
chr2:223780295-223780695	ATAAAGATTTCTGTTAGCTTGG	lncap_gwas_dhs
chr2:223780295-223780695	TCAAGCCTTAAATGCTTACTGG	lncap_gwas_dhs
chr2:223780295-223780695	AATGCTTACTGGCACCGCCAGG	lncap_gwas_dhs
chr2:223780295-223780695	CCGTCTGATACTGACATTTAGG	lncap_gwas_dhs
chr2:223780295-223780695	ATCTGTTTATCGTAAGTGCTGG	lncap_gwas_dhs
chr2:223780295-223780695	ATCTGCGGTACTTGGTACTAGG	lncap_gwas_dhs
chr2:224557035-224557435	TTGTTCCCGAATACCAGGCAGG	lncap_gwas_dhs
chr2:224557035-224557435	TTAAGTGCTTACTTTGCTCAGG	lncap_gwas_dhs
chr2:224557035-224557435	TGCTCAATCTGCCAGCAGAAGG	lncap_gwas_dhs
chr2:224557035-224557435	CGTTAAAAGTGAGAGTCTCTGG	lncap_gwas_dhs
chr2:224557035-224557435	GAGTCTCTGGAATCCTCTGCGG	lncap_gwas_dhs
chr2:224557035-224557435	TAGAGAGAAACTTCCCAGTTGG	lncap_gwas_dhs
chr2:224557035-224557435	CTGCTAAACCTGCCCCTGAAGG	lncap_gwas_dhs
chr2:224557035-224557435	ACCTGCCCCTGAAGGCGAGAGG	lncap_gwas_dhs
chr2:224557035-224557435	GATGCCACCTAGTGTAGACTGG	lncap_gwas_dhs
chr2:224557035-224557435	GGATTATGCTGCATAACACTGG	lncap_gwas_dhs
chr2:224557035-224557435	CTGCATAACACTGGCTTGGAGG	lncap_gwas_dhs
chr2:224557035-224557435	GCATAATCCAGTCTACACTAGG	lncap_gwas_dhs
chr2:224557035-224557435	AAGAGCCTCTCGCCTTCAGGGG	lncap_gwas_dhs
chr2:224557035-224557435	GGTGGCATCGCAGCCAACTGGG	lncap_gwas_dhs
chr2:224557035-224557435	CAGGTTTAGCAGATTAAAGAGG	lncap_gwas_dhs
chr2:224557035-224557435	AAGTTTCTCTCTAGAGAGACGG	lncap_gwas_dhs
chr2:224557035-224557435	AAATCTAGTGTCCTTCTGCTGG	lncap_gwas_dhs
chr2:224557035-224557435	TCTATATAAGACACCTGCCTGG	lncap_gwas_dhs
chr2:224557035-224557435	CCTGGTATTCGGGAACAAGTGG	lncap_gwas_dhs
chr2:224648740-224649140	GTGACAAGTCTGTGCACACAGG	lncap_gwas_dhs
chr2:224648740-224649140	TGCACACAGGTATGCAGGTTGG	lncap_gwas_dhs
chr2:224648740-224649140	TGCAGGTTGGGAGGAGCCAAGG	lncap_gwas_dhs
chr2:224648740-224649140	GCCAAGGGAGTCCCCAGCATGG	lncap_gwas_dhs
chr2:224648740-224649140	TTATCCTCTCCTCAGAGTCAGG	lncap_gwas_dhs
chr2:224648740-224649140	CAGAGTCAGGGAGTGAGGATGG	lncap_gwas_dhs
chr2:224648740-224649140	CAAATTGGTGCCACCGTTAAGG	lncap_gwas_dhs
chr2:224648740-224649140	TGGGAATATGGGGGCATGGTGG	lncap_gwas_dhs
chr2:224648740-224649140	TGATATGAAATGACCCACGTGG	lncap_gwas_dhs
chr2:224648740-224649140	CTGAATCTCCAGTAGTACTCGG	lncap_gwas_dhs
chr2:224648740-224649140	GATCAAAGGGAAAGGTGCTTGG	lncap_gwas_dhs
chr2:224648740-224649140	GGAAATCCTTTGTATTGAGAGG	lncap_gwas_dhs
chr2:224648740-224649140	CTTTGTATTGAGAGGTACGTGG	lncap_gwas_dhs
chr2:224648740-224649140	GAGGGTCTCCGAGTACTACTGG	lncap_gwas_dhs
chr2:224648740-224649140	CTGGAGATTCAGCTGAGCTTGG	lncap_gwas_dhs
chr2:224648740-224649140	CTTGGTCATCAGACCTTAACGG	lncap_gwas_dhs
chr2:224648740-224649140	GGTCATCAGACCTTAACGGTGG	lncap_gwas_dhs
chr2:224648740-224649140	ACTCCCTGACTCTGAGGAGAGG	lncap_gwas_dhs
chr2:224648740-224649140	GAGAGGATAAAAGCCATGCTGG	lncap_gwas_dhs
chr2:224648740-224649140	GCCATGCTGGGGACTCCCTTGG	lncap_gwas_dhs
chr2:224648740-224649140	ATAAAAGCAAAGATGAGAGTGG	lncap_gwas_dhs
chr2:224648740-224649140	AGAGTGGATGGGTGCTGATCGG	lncap_gwas_dhs
chr2:224648740-224649140	ATGGGTGCTGATCGGGTTTGGG	lncap_gwas_dhs
chr2:224648740-224649140	GGTTTGGGAATTTGCAGAGTGG	lncap_gwas_dhs
chr2:224648740-224649140	ATTTGCAGAGTGGCTGTAGAGG	lncap_gwas_dhs
chr2:235239420-235239820	CCTCCCGCAGTGCTGACCTAGG	lncap_gwas_dhs
chr2:235239420-235239820	CCCGCAGTGCTGACCTAGGAGG	lncap_gwas_dhs
chr2:235239420-235239820	GGAGGCTCTGGAATCTCCATGG	lncap_gwas_dhs
chr2:235239420-235239820	GGCTCTGGAATCTCCATGGAGG	lncap_gwas_dhs
chr2:235239420-235239820	ATCTCCATGTCAGAACCAGAGG	lncap_gwas_dhs
chr2:235239420-235239820	ATGTCAGAACCAGAGGGTGTGG	lncap_gwas_dhs
chr2:235239420-235239820	CCTTGATACGCAGACGCAGAGG	lncap_gwas_dhs
chr2:235239420-235239820	ACATTCTAGACCCTGTGACAGG	lncap_gwas_dhs
chr2:235239420-235239820	CTACAAACTCTCCCAGAAGAGG	lncap_gwas_dhs
chr2:235239420-235239820	CAGAAGAGGCTGCAGTATAAGG	lncap_gwas_dhs
chr2:235239420-235239820	AGCGTAAATAAATTAACCCGGG	lncap_gwas_dhs
chr2:235239420-235239820	TAAGGAAAGGCACAGTGTTGGG	lncap_gwas_dhs
chr2:235239420-235239820	AGACTGATTGATTAAACCCCGG	lncap_gwas_dhs
chr2:235239420-235239820	GACTGATTGATTAAACCCCGGG	lncap_gwas_dhs
chr2:235239420-235239820	TTATTTACGCTACTCAAACAGG	lncap_gwas_dhs
chr2:235239420-235239820	AGGCAAAAAGCCTGTCACAGGG	lncap_gwas_dhs
chr2:235239420-235239820	CCTCTGCGTCTGCGTATCAAGG	lncap_gwas_dhs
chr2:235239420-235239820	GTATCAAGGCCACACCCTCTGG	lncap_gwas_dhs
chr2:235239420-235239820	ACACCCTCTGGTTCTGACATGG	lncap_gwas_dhs
chr2:235239420-235239820	CTGACATGGAGATCCTCCATGG	lncap_gwas_dhs
chr2:235239420-235239820	TTGAGTCTTTCAGAAATGAAGG	lncap_gwas_dhs
chr2:235239420-235239820	CCTAGGTCAGCACTGCGGGAGG	lncap_gwas_dhs
chr2:235239420-235239820	CGGGAGGGAGAGAAGTACAGGG	lncap_gwas_dhs
chr2:235239420-235239820	GGGAGAGAAGTACAGGGGAGGG	lncap_gwas_dhs
chr2:236515115-236515515	GAGTCATAGAAGCATTGACTGG	lncap_gwas_dhs
chr2:236515115-236515515	CCAGAACTTCAAAGAAAGAAGG	lncap_gwas_dhs
chr2:236515115-236515515	CGTGAGCCACCAAGCCAAAAGG	lncap_gwas_dhs
chr2:236515115-236515515	CCTTCTTTCTTTGAAGTTCTGG	lncap_gwas_dhs
chr2:236515115-236515515	GTCAATGCTTCTATGACTCAGG	lncap_gwas_dhs
chr2:236515115-236515515	TGCTTCTATGACTCAGGATTGG	lncap_gwas_dhs
chr2:236515115-236515515	TCAGGATTGGCTTTCGATTTGG	lncap_gwas_dhs
chr2:236515115-236515515	TTTAAAAAAAGGTTCATTATGG	lncap_gwas_dhs
chr2:236745275-236745675	ATCTGTGTCATGCTTCAGGGGG	lncap_gwas_dhs
chr2:236745275-236745675	GTGTCATGCTTCAGGGGGCAGG	lncap_gwas_dhs
chr2:236745275-236745675	AAAGTTAACCAGTTTAAGTGGG	lncap_gwas_dhs
chr2:236745275-236745675	TGGGTGATTCCAAAAGTCCAGG	lncap_gwas_dhs
chr2:236745275-236745675	CCTTCATCCACTCTTCTCAAGG	lncap_gwas_dhs
chr2:236745275-236745675	CTCAAGGAGCGGGAGAAGATGG	lncap_gwas_dhs
chr2:236745275-236745675	CCCTGAAGAATCAAGTTCCTGG	lncap_gwas_dhs
chr2:236745275-236745675	AGTTAACTGTGAATGTAAATGG	lncap_gwas_dhs
chr2:236745275-236745675	AGATAGAGAACTATGACCCAGG	lncap_gwas_dhs
chr2:236745275-236745675	TGTTCTGTCTGTGCCCCTGTGG	lncap_gwas_dhs
chr2:236745275-236745675	TGCCCCTGTGGCTCTGGCCTGG	lncap_gwas_dhs
chr2:236745275-236745675	CAGACAGAACAGGAGGAACGGG	lncap_gwas_dhs
chr2:236745275-236745675	TAGTTCTCTATCTCGAGGAGGG	lncap_gwas_dhs
chr2:236745275-236745675	GAGCTTTAGAAAACATACCAGG	lncap_gwas_dhs
chr2:236745275-236745675	CCAGGAACTTGATTCTTCAGGG	lncap_gwas_dhs
chr2:236745275-236745675	CACAATGCAGGTGTAAAACTGG	lncap_gwas_dhs
chr2:236745275-236745675	AAACTGGAGATCACAACTCAGG	lncap_gwas_dhs
chr2:236745275-236745675	AGAGTGGATGAAGGAGCCCTGG	lncap_gwas_dhs
chr2:236745275-236745675	AGCTGGATGGAGAGTTCAAGGG	lncap_gwas_dhs
chr2:236745275-236745675	TGGAATCACCCACTTAAACTGG	lncap_gwas_dhs
chr2:236745275-236745675	TGTTGGGTTGGGGGGGTTGTGG	lncap_gwas_dhs
chr2:236745275-236745675	TTGTGGGAGGGGGTTGAGACGG	lncap_gwas_dhs
chr2:236772040-236772440	CTACCTGGTGTCCCACAGGTGG	lncap_gwas_dhs
chr2:236772040-236772440	CATCCTCAGCCTGCAAACCAGG	lncap_gwas_dhs
chr2:236772040-236772440	TCACCTATATAGCACCTCTCGG	lncap_gwas_dhs
chr2:236772040-236772440	CTATATAGCACCTCTCGGCTGG	lncap_gwas_dhs
chr2:236772040-236772440	AGCACCTCTCGGCTGGGACTGG	lncap_gwas_dhs
chr2:236772040-236772440	CCATGCTGCTGCCTTGCATTGG	lncap_gwas_dhs
chr2:236772040-236772440	CTCCCGTCGAGTCCTCAGTTGG	lncap_gwas_dhs
chr2:236772040-236772440	AGTTGGCACATGTGGCTGAGGG	lncap_gwas_dhs
chr2:236772040-236772440	AGCCATGTGCTCTCCCCACCGG	lncap_gwas_dhs
chr2:236772040-236772440	TGGCCCTGTGGGATGGTACAGG	lncap_gwas_dhs
chr2:236772040-236772440	CTTCGATGACCTCGGGCCCAGG	lncap_gwas_dhs
chr2:236772040-236772440	ACAGCCTCCTCTTTGAGCTAGG	lncap_gwas_dhs
chr2:236772040-236772440	GATGATTTCAGCTGACCAGGGG	lncap_gwas_dhs
chr2:236772040-236772440	CTGACCAGGGGACAGACGCTGG	lncap_gwas_dhs
chr2:236772040-236772440	CAGACGCTGGCTGGGGTTAGGG	lncap_gwas_dhs
chr2:236772040-236772440	GGGTTAGGGAGGCAGTGTGAGG	lncap_gwas_dhs
chr2:236772040-236772440	AGTGTGAGGTGGGCCTCCTGGG	lncap_gwas_dhs
chr2:236772040-236772440	CTGGGCCCGAGGTCATCGAAGG	lncap_gwas_dhs
chr2:236772040-236772440	CCGAGGTCATCGAAGGCCCCGG	lncap_gwas_dhs
chr2:236772040-236772440	CCCCGGTGGGGAGAGCACATGG	lncap_gwas_dhs
chr2:236772040-236772440	GAGAGCACATGGCTAACTACGG	lncap_gwas_dhs
chr2:236772040-236772440	CAGCCACATGTGCCAACTGAGG	lncap_gwas_dhs
chr2:236772040-236772440	CAACTGAGGACTCGACGGGAGG	lncap_gwas_dhs
chr2:236772040-236772440	GCAGCATGGGAGAAAGCCCTGG	lncap_gwas_dhs
chr2:236772040-236772440	GGGAGAAAGCCCTGGTGTGAGG	lncap_gwas_dhs
chr2:236772040-236772440	TGGTGTGAGGCGGGACACCTGG	lncap_gwas_dhs
chr2:236772040-236772440	ACACCTGGTTTGCAGGCTGAGG	lncap_gwas_dhs
chr2:236772040-236772440	GAAGGTTCTGTAGGGCGCAAGG	lncap_gwas_dhs
chr2:236772040-236772440	GTGCCACCTGTGGGACACCAGG	lncap_gwas_dhs
chr2:238356780-238357180	TTAGGTCTCCAGCCCTCCGAGG	lncap_gwas_dhs
chr2:238356780-238357180	CCTCCGAGGAACTGGGACATGG	lncap_gwas_dhs
chr2:238356780-238357180	ACTGGGACATGGCCTGGCAAGG	lncap_gwas_dhs
chr2:238356780-238357180	CTTGGGGTGCTCCCGCCTTTGG	lncap_gwas_dhs
chr2:238356780-238357180	TCCTGCACTCTCACAGGCATGG	lncap_gwas_dhs
chr2:238356780-238357180	CTCACAGGCATGGCAGAGGTGG	lncap_gwas_dhs
chr2:238356780-238357180	GCCCAGCGTGCTGTCCTCTGGG	lncap_gwas_dhs
chr2:238356780-238357180	TTCACTCTCCCTGCCCTCCAGG	lncap_gwas_dhs
chr2:238356780-238357180	TCACTCTCCCTGCCCTCCAGGG	lncap_gwas_dhs
chr2:238356780-238357180	TGCCCAGGCAAATGGCACTGGG	lncap_gwas_dhs
chr2:238356780-238357180	ACAGTGACTCAGAAGTTTCAGG	lncap_gwas_dhs
chr2:238356780-238357180	CTCAGAAGTTTCAGGTAACAGG	lncap_gwas_dhs
chr2:238356780-238357180	TTTCAGGTAACAGGACAACTGG	lncap_gwas_dhs
chr2:238356780-238357180	GACAACTGGCTGTCCTCAGGGG	lncap_gwas_dhs
chr2:238356780-238357180	CTGGCTGTCCTCAGGGGAGGGG	lncap_gwas_dhs
chr2:238356780-238357180	GTCCCCAGTGCCATTTGCCTGG	lncap_gwas_dhs
chr2:238356780-238357180	AGGGATTGAAGCTGAGTGAGGG	lncap_gwas_dhs
chr2:238356780-238357180	AGTGAACGTCTTCTGGAGCTGG	lncap_gwas_dhs
chr2:238356780-238357180	AAGACTGGGCAGGACCCAGAGG	lncap_gwas_dhs
chr2:238356780-238357180	GACCCAGAGGACAGCACGCTGG	lncap_gwas_dhs
chr2:238356780-238357180	GGACAGCACGCTGGGCTCATGG	lncap_gwas_dhs
chr2:238356780-238357180	CATGGAGCGACATCACCAAAGG	lncap_gwas_dhs
chr2:238356780-238357180	AGAGTGCAGGAGAGGTCGAGGG	lncap_gwas_dhs
chr2:238356780-238357180	CAGGAGAGGTCGAGGGCTTGGG	lncap_gwas_dhs
chr2:238356780-238357180	TGATTCTTGTCACTTTCGAAGG	lncap_gwas_dhs
chr2:238356780-238357180	AGGCCATGTCCCAGTTCCTCGG	lncap_gwas_dhs
chr2:238356780-238357180	TCCCAGTTCCTCGGAGGGCTGG	lncap_gwas_dhs
chr2:238356780-238357180	TCGGAGGGCTGGAGACCTAAGG	lncap_gwas_dhs
chr2:238361060-238361460	AGCTCAATGCCCGTGACAGCGG	lncap_gwas_dhs
chr2:238361060-238361460	ACAGCGGCGGAGGGAATGTGGG	lncap_gwas_dhs
chr2:238361060-238361460	CATTCCAGAGCGACGGGCGAGG	lncap_gwas_dhs
chr2:238361060-238361460	AGGGCTCCTTAGGAAAACTAGG	lncap_gwas_dhs
chr2:238361060-238361460	GGAAAACTAGGACATTCTGAGG	lncap_gwas_dhs
chr2:238361060-238361460	TCACCCTTCCTAGTTATGCTGG	lncap_gwas_dhs
chr2:238361060-238361460	CTAGTTATGCTGGGGTACAAGG	lncap_gwas_dhs
chr2:238361060-238361460	GACCCTAGTGCCACACGCAGGG	lncap_gwas_dhs
chr2:238361060-238361460	GGGGAGTGTGTCCTCTGAGAGG	lncap_gwas_dhs
chr2:238361060-238361460	CTGAGAGGAGACGGAAGGAAGG	lncap_gwas_dhs
chr2:238361060-238361460	AAAGGGCTAAACTGGGGTGGGG	lncap_gwas_dhs
chr2:238361060-238361460	GAGAGGAAAGGCACGAGCAGGG	lncap_gwas_dhs
chr2:238361060-238361460	CGAGCAGGGAGTGAGAGGCAGG	lncap_gwas_dhs
chr2:238361060-238361460	AGGCAGGACACACCGTCCAGGG	lncap_gwas_dhs
chr2:238361060-238361460	GGACACACCGTCCAGGGCACGG	lncap_gwas_dhs
chr2:238361060-238361460	CAGTTTAGCCCTTTCACATGGG	lncap_gwas_dhs
chr2:238361060-238361460	TTCACATGGGCCCTGCGTGTGG	lncap_gwas_dhs
chr2:238361060-238361460	TCAGAGGACACACTCCCCTTGG	lncap_gwas_dhs
chr2:238361060-238361460	CTTGTACCCCAGCATAACTAGG	lncap_gwas_dhs
chr2:238361060-238361460	TACCCCAGCATAACTAGGAAGG	lncap_gwas_dhs
chr2:238361060-238361460	AGGAAGGGTGAGAGGTCACAGG	lncap_gwas_dhs
chr2:238361060-238361460	TAAACCTCGCCCGTCGCTCTGG	lncap_gwas_dhs
chr2:238361060-238361460	TTCCCTCCGCCGCTGTCACGGG	lncap_gwas_dhs
chr2:238361060-238361460	GTTGCTAAACTCCAAGTTGAGG	lncap_gwas_dhs
chr2:238361060-238361460	TGTCACGGGCATTGAGCTGTGG	lncap_gwas_dhs
chr2:238361060-238361460	CGGGCATTGAGCTGTGGCCTGG	lncap_gwas_dhs
chr2:238376875-238377275	TTGCTGGGCCGTATGGTGAGGG	lncap_gwas_dhs
chr2:238376875-238377275	TCCATTAGAAAACGGGCTAAGG	lncap_gwas_dhs
chr2:238376875-238377275	CTACATCCTCGCCAACGTTTGG	lncap_gwas_dhs
chr2:238376875-238377275	GCTTCTGCCTAATAGCTAATGG	lncap_gwas_dhs
chr2:238376875-238377275	TGAACACCAAACGTTGGCGAGG	lncap_gwas_dhs
chr2:238376875-238377275	TGCTGATATAAATGTAGGATGG	lncap_gwas_dhs
chr2:238376875-238377275	TAGGATGGTACAGCTCGTCTGG	lncap_gwas_dhs
chr2:238376875-238377275	TAAACATGCCCTCACCATACGG	lncap_gwas_dhs
chr2:238380100-238380500	CCCAAAGGGCCAATGTTTCAGG	lncap_gwas_dhs
chr2:238380100-238380500	GAGGGCTCCAGAGCAGAGCCGG	lncap_gwas_dhs
chr2:238380100-238380500	ATGACCCTGCAGGCCTCTGTGG	lncap_gwas_dhs
chr2:238380100-238380500	AGATGGACACGTTCAAAACAGG	lncap_gwas_dhs
chr2:238380100-238380500	GTGGCTCCAGCTGCTTCACTGG	lncap_gwas_dhs
chr2:238380100-238380500	AGTCCCCCTGCTGCAAAGCTGG	lncap_gwas_dhs
chr2:238380100-238380500	CAAAGCTGGTGTGCAGGCCTGG	lncap_gwas_dhs
chr2:238380100-238380500	TGGTGTGCAGGCCTGGCCCTGG	lncap_gwas_dhs
chr2:238380100-238380500	AGCCTGGGGACGTTCACCCAGG	lncap_gwas_dhs
chr2:238380100-238380500	CCAGGAGGCCTTAAAAGGCAGG	lncap_gwas_dhs
chr2:238380100-238380500	AGGTCTCCCCAAGCCAGCTAGG	lncap_gwas_dhs
chr2:238380100-238380500	CCCCAAGCCAGCTAGGGTGGGG	lncap_gwas_dhs
chr2:238380100-238380500	TGGGGACTGCTTGTGCTACCGG	lncap_gwas_dhs
chr2:238380100-238380500	TGCTACCGGCTTGGTCCCTCGG	lncap_gwas_dhs
chr2:238380100-238380500	AGAGGGAATCAGAGGGCCGAGG	lncap_gwas_dhs
chr2:238380100-238380500	TGGCCAGAGCAGGTTACTGGGG	lncap_gwas_dhs
chr2:238380100-238380500	GGCCGACCCTGCAAGCTGAGGG	lncap_gwas_dhs
chr2:238380100-238380500	TCCCCACCCTAGCTGGCTTGGG	lncap_gwas_dhs
chr2:238380100-238380500	CTCAAGACAAGAGCCATCCAGG	lncap_gwas_dhs
chr2:238380100-238380500	ACAAGAGCCATCCAGGGCCAGG	lncap_gwas_dhs
chr2:238380100-238380500	TGCACACCAGCTTTGCAGCAGG	lncap_gwas_dhs
chr2:238380100-238380500	AGGAGCCCAGTGAAGCAGCTGG	lncap_gwas_dhs
chr2:238380100-238380500	GAAGCAGCTGGAGCCACAGAGG	lncap_gwas_dhs
chr2:238380100-238380500	TTGAACGTGTCCATCTACCCGG	lncap_gwas_dhs
chr2:238380100-238380500	CATCTACCCGGCTCTGCTCTGG	lncap_gwas_dhs
chr2:238380100-238380500	TCCTGAAACATTGGCCCTTTGG	lncap_gwas_dhs
chr2:238381580-238381980	GCAGGAGCCCTCTCTGGCCCGG	lncap_gwas_dhs
chr2:238381580-238381980	CCTCTCTGGCCCGGGCTGCTGG	lncap_gwas_dhs
chr2:238381580-238381980	CTCCCCCACACCTGAAGATGGG	lncap_gwas_dhs
chr2:238381580-238381980	GCATCGTAAGTGCATCTTAAGG	lncap_gwas_dhs
chr2:238381580-238381980	CATCTTAAGGAGCAGCAGCCGG	lncap_gwas_dhs
chr2:238381580-238381980	AGCAGCAGCCGGTGGTGTGAGG	lncap_gwas_dhs
chr2:238381580-238381980	TGAGGCTCTACCGCACCCCAGG	lncap_gwas_dhs
chr2:238381580-238381980	TACACAACAGCATTTGCTGAGG	lncap_gwas_dhs
chr2:238381580-238381980	TCTGACCACCTGGGCCACGTGG	lncap_gwas_dhs
chr2:238381580-238381980	CACATGCAGACGTGGTCCTGGG	lncap_gwas_dhs
chr2:238381580-238381980	GCTTCTGGGCTGGCCATCTGGG	lncap_gwas_dhs
chr2:238381580-238381980	CTGGGAGGCAAAGGGAGTCTGG	lncap_gwas_dhs
chr2:238381580-238381980	ACTGGGAACACCACCGGGCTGG	lncap_gwas_dhs
chr2:238381580-238381980	GGGCTGGGCACCCTCGGTGTGG	lncap_gwas_dhs
chr2:238381580-238381980	CCTCGGTGTGGAAGGCAAAGGG	lncap_gwas_dhs
chr2:238381580-238381980	CCCTTTGCCTTCCACACCGAGG	lncap_gwas_dhs
chr2:238381580-238381980	AGCACTTCTTCCTCCTTGGAGG	lncap_gwas_dhs
chr2:238381580-238381980	AGCCCGGTGGTGTTCCCAGTGG	lncap_gwas_dhs
chr2:238381580-238381980	CGGTGGTGTTCCCAGTGGTAGG	lncap_gwas_dhs
chr2:238381580-238381980	AGTGGTAGGCCCCGCGCCCAGG	lncap_gwas_dhs
chr2:238381580-238381980	GCCAGCCCAGAAGCCCACGTGG	lncap_gwas_dhs
chr2:238381580-238381980	GAAGCCCACGTGGCCCAGGTGG	lncap_gwas_dhs
chr2:238381580-238381980	CCCAGGTGGTCAGATGGCCTGG	lncap_gwas_dhs
chr2:238381580-238381980	AATGCTGTTGTGTAAGCGATGG	lncap_gwas_dhs
chr2:238381580-238381980	CGGTAGAGCCTCACACCACCGG	lncap_gwas_dhs
chr2:238381580-238381980	CCTGCTAGTTCTAAGAGAAAGG	lncap_gwas_dhs
chr2:238381580-238381980	AAGAGAAAGGCCCATCTTCAGG	lncap_gwas_dhs
chr2:238381580-238381980	AAAGGCCCATCTTCAGGTGTGG	lncap_gwas_dhs
chr2:238381580-238381980	CCCCAAAAGCCCAGCAGCCCGG	lncap_gwas_dhs
chr2:238381580-238381980	AGGGGACCTGGGGCTCCTCAGG	lncap_gwas_dhs
chr2:238381580-238381980	CTGGGGCTCCTCAGGGGATGGG	lncap_gwas_dhs
chr2:238383760-238384160	AACATGACGTGGGGCTGGGGGG	lncap_gwas_dhs
chr2:238383760-238384160	CTGGGGGGCTCCATTTCCAAGG	lncap_gwas_dhs
chr2:238383760-238384160	TTTCCAAGGAAACAATGCGTGG	lncap_gwas_dhs
chr2:238383760-238384160	AGGAAACAATGCGTGGGCGCGG	lncap_gwas_dhs
chr2:238383760-238384160	ACCGAGCTCGGCTCCTGCCCGG	lncap_gwas_dhs
chr2:238383760-238384160	GGCGTGGCCTCCGTTTCCCAGG	lncap_gwas_dhs
chr2:238383760-238384160	TTCCCAGGCTTCTGAGCTCAGG	lncap_gwas_dhs
chr2:238383760-238384160	GCTTCTGAGCTCAGGGCCCCGG	lncap_gwas_dhs
chr2:238383760-238384160	GGCGCACATCTCGGGTCTCGGG	lncap_gwas_dhs
chr2:238383760-238384160	ATCTCGGGTCTCGGGGTCCGGG	lncap_gwas_dhs
chr2:238383760-238384160	CGGGGCAGTAATCACCCCAGGG	lncap_gwas_dhs
chr2:238383760-238384160	CTCGGAGCCATTCTGGGCGCGG	lncap_gwas_dhs
chr2:238383760-238384160	ATTCTGGGCGCGGCCTGGGCGG	lncap_gwas_dhs
chr2:238383760-238384160	AATGGCTCCGAGGCGGGGCCGG	lncap_gwas_dhs
chr2:238383760-238384160	CCTGGGGTGATTACTGCCCCGG	lncap_gwas_dhs
chr2:238383760-238384160	ACCCTCCCGAAGCCCAGCCGGG	lncap_gwas_dhs
chr2:238383760-238384160	GACCCGAGATGTGCGCCCCCGG	lncap_gwas_dhs
chr2:238383760-238384160	AGCTCAGAAGCCTGGGAAACGG	lncap_gwas_dhs
chr2:238383760-238384160	TGGGAAACGGAGGCCACGCCGG	lncap_gwas_dhs
chr2:238383760-238384160	AACGGAGGCCACGCCGGGCAGG	lncap_gwas_dhs
chr2:238383760-238384160	CGCCCACGCATTGTTTCCTTGG	lncap_gwas_dhs
chr2:238384780-238385180	GCATTGAAAGGATTGTAGCTGG	lncap_gwas_dhs
chr2:238384780-238385180	TGTCCCTTCCAGAATAAACAGG	lncap_gwas_dhs
chr2:238384780-238385180	TAAACAGGAAACCCTTACTAGG	lncap_gwas_dhs
chr2:238384780-238385180	CTTCCTCATTCAATCAGTTAGG	lncap_gwas_dhs
chr2:238384780-238385180	TGCATTCAGCTGCAAGCTCAGG	lncap_gwas_dhs
chr2:238384780-238385180	GACAGTTGCCTAGATGTGCAGG	lncap_gwas_dhs
chr2:238384780-238385180	TGCAGCTACAGCAAGTATCTGG	lncap_gwas_dhs
chr2:238384780-238385180	CAAGTATCTGGCAACCAGGAGG	lncap_gwas_dhs
chr2:238384780-238385180	CAGAAGTCGCCTGTCAGCCTGG	lncap_gwas_dhs
chr2:238384780-238385180	GACCAGCAATAGGATGGTGAGG	lncap_gwas_dhs
chr2:238384780-238385180	GGATGGTGAGGATTGGGGATGG	lncap_gwas_dhs
chr2:238384780-238385180	CAGCGATGCGTCAGGACACTGG	lncap_gwas_dhs
chr2:238384780-238385180	AGCGATGCGTCAGGACACTGGG	lncap_gwas_dhs
chr2:238384780-238385180	ATCGCTGAGCTGTGCTCCCAGG	lncap_gwas_dhs
chr2:238384780-238385180	ATCCTCACCATCCTATTGCTGG	lncap_gwas_dhs
chr2:238384780-238385180	CCTATTGCTGGTCTCCTCCTGG	lncap_gwas_dhs
chr2:238384780-238385180	ACTTCTGAACTCCTTGTTATGG	lncap_gwas_dhs
chr2:238384780-238385180	CTTCTGAACTCCTTGTTATGGG	lncap_gwas_dhs
chr2:238384780-238385180	GATCTCAGATTCAAGATCCAGG	lncap_gwas_dhs
chr2:238384780-238385180	TGCACATCTAGGCAACTGTCGG	lncap_gwas_dhs
chr2:238384780-238385180	AAGATCCAGGCAGGAAGAAGGG	lncap_gwas_dhs
chr2:238384780-238385180	GAGAAAGGACAGGAGGTAAAGG	lncap_gwas_dhs
chr2:238384780-238385180	TGATTGAATGAGGAAGATGAGG	lncap_gwas_dhs
chr2:238384780-238385180	TGTTTATTCTGGAAGGGACAGG	lncap_gwas_dhs
chr2:238384780-238385180	CTACAATCCTTTCAATGCCAGG	lncap_gwas_dhs
chr2:238388415-238388815	GGGTTTGTAAACATATTTCAGG	lncap_gwas_dhs
chr2:238388415-238388815	TTCAGGTTCTGAAAATACTTGG	lncap_gwas_dhs
chr2:238388415-238388815	GGAAAGCCTACATTTCATCTGG	lncap_gwas_dhs
chr2:238388415-238388815	AACAACTAAACACATACTTGGG	lncap_gwas_dhs
chr2:238388415-238388815	ACTTGGGAAACGGAATGACAGG	lncap_gwas_dhs
chr2:238388415-238388815	GAAACGGAATGACAGGCTCAGG	lncap_gwas_dhs
chr2:238388415-238388815	GGCTCAGGTCTATCTCCCCAGG	lncap_gwas_dhs
chr2:238388415-238388815	AGCACAGTCTGCACTAAGTTGG	lncap_gwas_dhs
chr2:238388415-238388815	ACTAAGTTGGCAGGAGATGCGG	lncap_gwas_dhs
chr2:238388415-238388815	GAGAGCCAGAAGGCATCTGTGG	lncap_gwas_dhs
chr2:238388415-238388815	CACCGCCACAGATGCCTTCTGG	lncap_gwas_dhs
chr2:238388415-238388815	TGGCTCTCACAGTATGCCCTGG	lncap_gwas_dhs
chr2:238388415-238388815	TGTGCTGAAAATCAGAGCCAGG	lncap_gwas_dhs
chr2:238388415-238388815	GAGCCAGGATTTGATTGTAAGG	lncap_gwas_dhs
chr2:238388415-238388815	TGTAAGGGTGCCAAGAGGAAGG	lncap_gwas_dhs
chr2:238388415-238388815	AGGTTTCCAGATGAAATGTAGG	lncap_gwas_dhs
chr2:238396480-238396880	AGGCCAGATGATCTTGGCCTGG	lncap_gwas_dhs
chr2:238396480-238396880	TGGCCTGGGAGGAGGCACCTGG	lncap_gwas_dhs
chr2:238396480-238396880	GGAGGCACCTGGCTTCCTCTGG	lncap_gwas_dhs
chr2:238396480-238396880	CAGTCACACCATCTAAAAAAGG	lncap_gwas_dhs
chr2:238396480-238396880	ACCTGTCCCAAGTTCCGTGTGG	lncap_gwas_dhs
chr2:238396480-238396880	GTTCCGTGTGGAAGTGAGGTGG	lncap_gwas_dhs
chr2:238396480-238396880	AGACTCCCTGGGCCCACCAGGG	lncap_gwas_dhs
chr2:238396480-238396880	AGTGCCAGTTAATGTCAGTGGG	lncap_gwas_dhs
chr2:238396480-238396880	AGTTAATGTCAGTGGGACGCGG	lncap_gwas_dhs
chr2:238396480-238396880	CGGTGTCTAAGCCCGGGGAAGG	lncap_gwas_dhs
chr2:238396480-238396880	TGTGAGCTGTGAGCACCTGTGG	lncap_gwas_dhs
chr2:238396480-238396880	TTCCGTTCCTGTAGGGACTTGG	lncap_gwas_dhs
chr2:238396480-238396880	TCCGTTCCTGTAGGGACTTGGG	lncap_gwas_dhs
chr2:238396480-238396880	ACTAGCCCCAAGTCCCTACAGG	lncap_gwas_dhs
chr2:238396480-238396880	TAGTAGGGACGAAGCCCACAGG	lncap_gwas_dhs
chr2:238396480-238396880	ACTTGTAAATCCCTTCCCCGGG	lncap_gwas_dhs
chr2:238396480-238396880	GCGTCCCACTGACATTAACTGG	lncap_gwas_dhs
chr2:238396480-238396880	ACACCTCCCTGGTGGGCCCAGG	lncap_gwas_dhs
chr2:238396480-238396880	ACTCCACCTCACTTCCACACGG	lncap_gwas_dhs
chr2:238396480-238396880	CTCACTTCCACACGGAACTTGG	lncap_gwas_dhs
chr2:238396480-238396880	TAGACGCCCAGAGGAAGCCAGG	lncap_gwas_dhs
chr2:238396480-238396880	AAGCCAGGTGCCTCCTCCCAGG	lncap_gwas_dhs
chr2:238396480-238396880	CTTCACTTATTTCTTTCTGAGG	lncap_gwas_dhs
chr2:238396480-238396880	GGAGTGAAATGACAGTCGGGGG	lncap_gwas_dhs
chr2:238398115-238398515	GGGGGTCAGTGCCTACTGATGG	lncap_gwas_dhs
chr2:238398115-238398515	GGGGTCAGTGCCTACTGATGGG	lncap_gwas_dhs
chr2:238398115-238398515	CCTATAGAAATAACCATACAGG	lncap_gwas_dhs
chr2:238398115-238398515	ATAACCATACAGGCTGACCTGG	lncap_gwas_dhs
chr2:238398115-238398515	AATTGAAGGGAAATCAGGGTGG	lncap_gwas_dhs
chr2:238398115-238398515	TCAGGGTGGGGGTTCCTCCTGG	lncap_gwas_dhs
chr2:238398115-238398515	TTCCTCCTGGATGAAGAATTGG	lncap_gwas_dhs
chr2:238398115-238398515	AATTGGCTTAACTAGCTCTTGG	lncap_gwas_dhs
chr2:238398115-238398515	AGCTCTTGGGCTGGCTGCTTGG	lncap_gwas_dhs
chr2:238398115-238398515	CTGGCTGCTTGGGGAGCCTTGG	lncap_gwas_dhs
chr2:238398115-238398515	TTGGGGAGCCTTGGAACAATGG	lncap_gwas_dhs
chr2:238398115-238398515	TTGGAACAATGGTGATTGTGGG	lncap_gwas_dhs
chr2:238398115-238398515	AACACCACACGACACACCTTGG	lncap_gwas_dhs
chr2:238398115-238398515	CTCGCCTGGGCAAACAAACTGG	lncap_gwas_dhs
chr2:238398115-238398515	CTGGCAAGCTAACAACAGCAGG	lncap_gwas_dhs
chr2:238398115-238398515	CTTGCCAGTTTGTTTGCCCAGG	lncap_gwas_dhs
chr2:238398115-238398515	AGAGCCAAGGTGTGTCGTGTGG	lncap_gwas_dhs
chr2:238398115-238398515	TGTTATTCTTGCTGATAAAGGG	lncap_gwas_dhs
chr2:238398115-238398515	ATTCTTGCTGATAAAGGGGAGG	lncap_gwas_dhs
chr2:238398115-238398515	TTAAGCCAATTCTTCATCCAGG	lncap_gwas_dhs
chr2:238398115-238398515	AGCCAATTCTTCATCCAGGAGG	lncap_gwas_dhs
chr2:238398115-238398515	TTCCCGAATGCTGCCGTCCAGG	lncap_gwas_dhs
chr2:238398115-238398515	CCGTCCAGGTCAGCCTGTATGG	lncap_gwas_dhs
chr2:238398115-238398515	CCTGTATGGTTATTTCTATAGG	lncap_gwas_dhs
chr2:238398115-238398515	AATTAATTCAACTCTTTAGCGG	lncap_gwas_dhs
chr2:238398115-238398515	GATAAAGATGACACACTACTGG	lncap_gwas_dhs
chr2:238441480-238441880	ACTCTAGCTCCCACTCCCCAGG	lncap_gwas_dhs
chr2:238441480-238441880	AGCTCCCACTCCCCAGGAGAGG	lncap_gwas_dhs
chr2:238441480-238441880	GCTCCCACTCCCCAGGAGAGGG	lncap_gwas_dhs
chr2:238441480-238441880	GTGAAGAGTCTAACGTGGGTGG	lncap_gwas_dhs
chr2:238441480-238441880	AGAATATGGCACGTGCCCCAGG	lncap_gwas_dhs
chr2:238441480-238441880	ATCTTAAAGATGTGTGAGAAGG	lncap_gwas_dhs
chr2:238441480-238441880	TCTCAGCCCTTCTGCAGCCCGG	lncap_gwas_dhs
chr2:238441480-238441880	TTCTGCAGCCCGGCAGGCCCGG	lncap_gwas_dhs
chr2:238441480-238441880	GGGTTAAAGCCAACACAAGTGG	lncap_gwas_dhs
chr2:238441480-238441880	GCCAACACAAGTGGTCTCCCGG	lncap_gwas_dhs
chr2:238441480-238441880	CGGTTATGATGCTAGAGTGAGG	lncap_gwas_dhs
chr2:238441480-238441880	ACCAGTCCTTACCAATGAGAGG	lncap_gwas_dhs
chr2:238441480-238441880	GGATGTACACTGTGATCAAAGG	lncap_gwas_dhs
chr2:238441480-238441880	TCAGCTCCTCTCATTGGTAAGG	lncap_gwas_dhs
chr2:238441480-238441880	CATTGGTAAGGACTGGTGATGG	lncap_gwas_dhs
chr2:238441480-238441880	TCACTCTAGCATCATAACCGGG	lncap_gwas_dhs
chr2:238441480-238441880	GCTGAGAACTGTGTGGAATGGG	lncap_gwas_dhs
chr2:238441480-238441880	TGGAATGGGCCGGGCCTGCCGG	lncap_gwas_dhs
chr2:238441480-238441880	GGCCTGCCGGGCTGCAGAAGGG	lncap_gwas_dhs
chr2:238441480-238441880	TCTCACACATCTTTAAGATGGG	lncap_gwas_dhs
chr2:238441480-238441880	AATCTCTCAGCGGATTGCCTGG	lncap_gwas_dhs
chr2:238441480-238441880	TGGGGCACGTGCCATATTCTGG	lncap_gwas_dhs
chr2:238441480-238441880	TTCACCCTCTCCTGGGGAGTGG	lncap_gwas_dhs
chr2:238441480-238441880	GGAGCTAGAGTTATCTTCAAGG	lncap_gwas_dhs
chr2:238448680-238449080	AATGGCACCCTTAAACAAAAGG	lncap_gwas_dhs
chr2:238448680-238449080	ATGGCACCCTTAAACAAAAGGG	lncap_gwas_dhs
chr2:238448680-238449080	TTAAACAAAAGGGATGAGAAGG	lncap_gwas_dhs
chr2:238448680-238449080	AGGGCCTCCTCCTCTACATCGG	lncap_gwas_dhs
chr2:238448680-238449080	ATGTGGGTCTTAGATAGCCAGG	lncap_gwas_dhs
chr2:238448680-238449080	CTTAGATAGCCAGGGGTGGTGG	lncap_gwas_dhs
chr2:238448680-238449080	GGTGGTGGTCAGCTTTCCCTGG	lncap_gwas_dhs
chr2:238448680-238449080	CAGAACAGGCCAGTGGATTTGG	lncap_gwas_dhs
chr2:238448680-238449080	TTGGATTCGGCTAGCCATCTGG	lncap_gwas_dhs
chr2:238448680-238449080	GGCTAGCCATCTGGAGCCATGG	lncap_gwas_dhs
chr2:238448680-238449080	GAGCTCCAGGGCTGGCTCTGGG	lncap_gwas_dhs
chr2:238448680-238449080	GGGCCCCAGAGGGGCATGTTGG	lncap_gwas_dhs
chr2:238448680-238449080	CATGTTGGACAAGCTGGCATGG	lncap_gwas_dhs
chr2:238448680-238449080	AAGCTGGCATGGAGAAGGGAGG	lncap_gwas_dhs
chr2:238448680-238449080	CCAGGGCCCAGCACACCTGGGG	lncap_gwas_dhs
chr2:238448680-238449080	CCCCAGGTGTGCTGGGCCCTGG	lncap_gwas_dhs
chr2:238448680-238449080	TGTCCAACATGCCCCTCTGGGG	lncap_gwas_dhs
chr2:238448680-238449080	AGCCAGCCCTGGAGCTCCATGG	lncap_gwas_dhs
chr2:238448680-238449080	AGTCCCAGACTCCAGGAGCAGG	lncap_gwas_dhs
chr2:238448680-238449080	TCCAGGAGCAGGTTCTGCAGGG	lncap_gwas_dhs
chr2:238448680-238449080	TGCAGGGCTGGGGGTTCCCAGG	lncap_gwas_dhs
chr2:238448680-238449080	CCACTGGCCTGTTCTGTCAGGG	lncap_gwas_dhs
chr2:238448680-238449080	GAAAGCTGACCACCACCCCTGG	lncap_gwas_dhs
chr2:238448680-238449080	GGTGCTGGAGTGCGCACGGAGG	lncap_gwas_dhs
chr2:238448680-238449080	CGCACGGAGGCCGATGTAGAGG	lncap_gwas_dhs
chr2:238448680-238449080	TGTAGAGGAGGAGGCCCTGAGG	lncap_gwas_dhs
chr2:238448680-238449080	GCCCTGAGGAGGAAGCTGGAGG	lncap_gwas_dhs
chr2:238448680-238449080	GGTGCCATTTGTTTATTCCAGG	lncap_gwas_dhs
chr2:240144380-240144780	AACAAAAAACTAATGTTTCAGG	lncap_gwas_dhs
chr2:240144380-240144780	CCATTGGGTTTAGGGTATTTGG	lncap_gwas_dhs
chr2:240144380-240144780	AGTAACGTGTAACTTGTGCTGG	lncap_gwas_dhs
chr2:240144380-240144780	AACTTGTGCTGGTGTGAGCAGG	lncap_gwas_dhs
chr2:240144380-240144780	TGTGAGCAGGCTGGAGAGATGG	lncap_gwas_dhs
chr2:240144380-240144780	CCCCTGAAGCAGGTCCCAGCGG	lncap_gwas_dhs
chr2:240144380-240144780	AGTGGTTTCAGGGAGGTGGTGG	lncap_gwas_dhs
chr2:240144380-240144780	GGACCTGGGTATCACAGACGGG	lncap_gwas_dhs
chr2:240144380-240144780	GGTGGTGTTCCAGGAGGTGTGG	lncap_gwas_dhs
chr2:240144380-240144780	GCCAGTAAGCATTGTCACCTGG	lncap_gwas_dhs
chr2:240144380-240144780	TGTCACCTGGATTCAAAACTGG	lncap_gwas_dhs
chr2:240144380-240144780	CAAAACTGGCCACACCTCCTGG	lncap_gwas_dhs
chr2:240144380-240144780	GTGATACCCAGGTCCCCGCTGG	lncap_gwas_dhs
chr2:240144380-240144780	CCCCGCTGGGACCTGCTTCAGG	lncap_gwas_dhs
chr2:240144380-240144780	CCTGCTTCAGGGGGCTGTGAGG	lncap_gwas_dhs
chr2:240144380-240144780	AGGGGGCTGTGAGGACGAAAGG	lncap_gwas_dhs
chr2:240144380-240144780	CCAAATACCCTAAACCCAATGG	lncap_gwas_dhs
chr2:240144380-240144780	AAAATAGTTTCAGTGGTCTAGG	lncap_gwas_dhs
chr2:240166780-240167180	TTATTAGAGAAAATGAAAATGG	lncap_gwas_dhs
chr2:240166780-240167180	AGGCAGTCTTAAAATGTCAAGG	lncap_gwas_dhs
chr2:240166780-240167180	CAAATCCAGACCAAAACATCGG	lncap_gwas_dhs
chr2:240166780-240167180	ACCAAAACATCGGGACTGGTGG	lncap_gwas_dhs
chr2:240166780-240167180	CAAAACTAGCTGTAGCTGCCGG	lncap_gwas_dhs
chr2:240166780-240167180	GCTGTAGCTGCCGGCTTACAGG	lncap_gwas_dhs
chr2:240166780-240167180	CTTACAGGAAGTACGGGTTTGG	lncap_gwas_dhs
chr2:240166780-240167180	GTTTGGCAGAACCTGCTAAAGG	lncap_gwas_dhs
chr2:240166780-240167180	CTGCTAAAGGACACTGGATTGG	lncap_gwas_dhs
chr2:240166780-240167180	CAATCCAGTGTCCTTTAGCAGG	lncap_gwas_dhs
chr2:240166780-240167180	CCCTGAAACAGAAAATCCCAGG	lncap_gwas_dhs
chr2:240166780-240167180	ACCCGTACTTCCTGTAAGCCGG	lncap_gwas_dhs
chr2:240166780-240167180	GACAAAGGACTCAGTGAGGCGG	lncap_gwas_dhs
chr2:240166780-240167180	GTGAGGCGGAGAGTGGGCAGGG	lncap_gwas_dhs
chr2:240166780-240167180	TTCTTAGTGGAGAGACAACAGG	lncap_gwas_dhs
chr2:240166780-240167180	GACAACAGGAATACTTCTTAGG	lncap_gwas_dhs
chr2:240166780-240167180	TGGTCTGGATTTGAACAACTGG	lncap_gwas_dhs
chr2:240166780-240167180	GACTGCCTGATTACCCTGAAGG	lncap_gwas_dhs
chr2:240166780-240167180	GAAGGAAAAATATTGCTTAGGG	lncap_gwas_dhs
chr2:240166780-240167180	GTAAAAATTAAACATCGTTTGG	lncap_gwas_dhs
chr2:240225815-240226215	TATAAATGAGGATAAAAGCAGG	lncap_gwas_dhs
chr2:240225815-240226215	TATAGCCTCTATCCTCATGGGG	lncap_gwas_dhs
chr2:240225815-240226215	ATAGCCTCTATCCTCATGGGGG	lncap_gwas_dhs
chr2:240225815-240226215	TGGGGGCTCTGAGTTCAGCAGG	lncap_gwas_dhs
chr2:240225815-240226215	TCGGGGAAGAAGTCCACACAGG	lncap_gwas_dhs
chr2:240225815-240226215	GTAACACCATGCCACCACCTGG	lncap_gwas_dhs
chr2:240225815-240226215	GCAGTGTGAGCTCGGGGGAAGG	lncap_gwas_dhs
chr2:240225815-240226215	TTCATGCTTTCTATGTGCCTGG	lncap_gwas_dhs
chr2:240225815-240226215	TATGTGCCTGGTGTTTACACGG	lncap_gwas_dhs
chr2:240225815-240226215	GTAATAAAAATATTGCAACAGG	lncap_gwas_dhs
chr2:240225815-240226215	GATAAGCCGTGTAAACACCAGG	lncap_gwas_dhs
chr2:240225815-240226215	ATGAAATGATACCAGGTGGTGG	lncap_gwas_dhs
chr2:240225815-240226215	ATGATACCAGGTGGTGGCATGG	lncap_gwas_dhs
chr2:240225815-240226215	CTTGAGGCCTTCCCAGCTCTGG	lncap_gwas_dhs
chr2:240225815-240226215	CTGGGCTTTGTGTCCTGTGTGG	lncap_gwas_dhs
chr2:240225815-240226215	AAAAGCAGATTAACAGCTCAGG	lncap_gwas_dhs
chr2:240225815-240226215	TGAACTCAGAGCCCCCATGAGG	lncap_gwas_dhs
chr2:240225815-240226215	AGAGCCCCCATGAGGATAGAGG	lncap_gwas_dhs
chr2:240418920-240419320	TCTAAGACTGGCTCTTCCCTGG	lncap_gwas_dhs
chr2:240418920-240419320	TAAGACTGGCTCTTCCCTGGGG	lncap_gwas_dhs
chr2:240418920-240419320	TGGAGGACCCCTGTCTCTCTGG	lncap_gwas_dhs
chr2:240418920-240419320	ACCTTGGCCATCAGGACGCAGG	lncap_gwas_dhs
chr2:240418920-240419320	GCCATCAGGACGCAGGGGCAGG	lncap_gwas_dhs
chr2:240418920-240419320	CGTCATTAGGGCTTCTGCCTGG	lncap_gwas_dhs
chr2:240418920-240419320	GCAGAGCTGTTTCATGCCGAGG	lncap_gwas_dhs
chr2:240418920-240419320	ACTCCAAGAAGCTCCTGCCTGG	lncap_gwas_dhs
chr2:240418920-240419320	GATAGGCGTTCCCACGGACAGG	lncap_gwas_dhs
chr2:240418920-240419320	CGGACAGGAGTTCGCCTCTCGG	lncap_gwas_dhs
chr2:240418920-240419320	AGTTCGCCTCTCGGTACTCTGG	lncap_gwas_dhs
chr2:240418920-240419320	CCTGTGGACTCTCCTCCTTTGG	lncap_gwas_dhs
chr2:240418920-240419320	ATGGGACTGACCTCAGTGTGGG	lncap_gwas_dhs
chr2:240418920-240419320	TGGGACTGACCTCAGTGTGGGG	lncap_gwas_dhs
chr2:240418920-240419320	GCTCAGAGACCCCACACTGAGG	lncap_gwas_dhs
chr2:240418920-240419320	CTGAGCTGTGGCCCAAAGGAGG	lncap_gwas_dhs
chr2:240418920-240419320	CCAAAGGAGGAGAGTCCACAGG	lncap_gwas_dhs
chr2:240418920-240419320	ACAGGGCCAGAGTACCGAGAGG	lncap_gwas_dhs
chr2:240418920-240419320	AGTAACTGCTTCCTGCCCCAGG	lncap_gwas_dhs
chr2:240418920-240419320	CCGTGGGAACGCCTATCGTGGG	lncap_gwas_dhs
chr2:240418920-240419320	GCTTCTTGGAGTGAGTCCTCGG	lncap_gwas_dhs
chr2:240418920-240419320	ACAAGGCGAACAGTGTGTCCGG	lncap_gwas_dhs
chr2:240418920-240419320	CAGGCAGAAGCCCTAATGACGG	lncap_gwas_dhs
chr2:240418920-240419320	CCCTGCGTCCTGATGGCCAAGG	lncap_gwas_dhs
chr2:240418920-240419320	TGCTAAGCCAGAGAGACAGGGG	lncap_gwas_dhs
chr2:240418920-240419320	GGCTCTTTCCCCGTCGGCATGG	lncap_gwas_dhs
chr2:240418920-240419320	CGTCGGCATGGCCTCTCCCAGG	lncap_gwas_dhs
chr2:240418920-240419320	GGAAGAGCCAGTCTTAGAGAGG	lncap_gwas_dhs
chr2:240615120-240615520	CAATCACCACAGCTGTGGAGGG	lncap_gwas_dhs
chr2:240615120-240615520	ATCACCACAGCTGTGGAGGGGG	lncap_gwas_dhs
chr2:240615120-240615520	AGGGGGTGAAGTAGAAGAAGGG	lncap_gwas_dhs
chr2:240615120-240615520	CCATTTGCCACAAATATTAGGG	lncap_gwas_dhs
chr2:240615120-240615520	TCTCTGTCCCTTTGATTCTAGG	lncap_gwas_dhs
chr2:240615120-240615520	ATATTAGGGAGAAGATGGAGGG	lncap_gwas_dhs
chr2:240615120-240615520	GGAGGAAAATACAATTCCCAGG	lncap_gwas_dhs
chr2:240615120-240615520	TTCGATGTTTGGATCCTGACGG	lncap_gwas_dhs
chr2:240615120-240615520	GATGTTTGGATCCTGACGGCGG	lncap_gwas_dhs
chr2:240615120-240615520	GCCTCCATGCGTACCACACAGG	lncap_gwas_dhs
chr2:240615120-240615520	CGTACCACACAGGAAGCACAGG	lncap_gwas_dhs
chr2:240615120-240615520	GAAGCACAGGCCTGCTTTGAGG	lncap_gwas_dhs
chr2:240615120-240615520	ATCTGCAAATCTTCTGCCCTGG	lncap_gwas_dhs
chr2:240615120-240615520	ACACGGTGGCACACATCCAGGG	lncap_gwas_dhs
chr2:240615120-240615520	ACCGTGTGTTCCTCAAAGCAGG	lncap_gwas_dhs
chr2:240615120-240615520	CAGATGGCCAACAAGCCCGGGG	lncap_gwas_dhs
chr2:240615120-240615520	GCTTCCTGTGTGGTACGCATGG	lncap_gwas_dhs
chr2:240615120-240615520	CTCAAGGTCATCCGCCGTCAGG	lncap_gwas_dhs
chr2:240615120-240615520	GGCAGAACTTTCTTTCTCCTGG	lncap_gwas_dhs
chr2:240615120-240615520	AAACATCGAAACCACCATGAGG	lncap_gwas_dhs
chr2:240615120-240615520	TGCCACTTCACAGCCATGAGGG	lncap_gwas_dhs
chr2:240615120-240615520	ATCTTCTCCCTAATATTTGTGG	lncap_gwas_dhs
chr2:240615120-240615520	AAGGGACAGAGAACAGTGCTGG	lncap_gwas_dhs
chr2:240615120-240615520	TGGAGAAAGCGGGACCCTTAGG	lncap_gwas_dhs
chr2:240615120-240615520	CAGCTGTGGTGATTGGTCTAGG	lncap_gwas_dhs
chr2:241395700-241396100	CGAGGGTGTGGGCTGTGATGGG	lncap_gwas_dhs
chr2:241395700-241396100	CTCTCCCGTCTGCGTGGTGGGG	lncap_gwas_dhs
chr2:241395700-241396100	CAGGAGAGCACAGGTCAGCCGG	lncap_gwas_dhs
chr2:241395700-241396100	AGGTCAGCCGGACACATGATGG	lncap_gwas_dhs
chr2:241395700-241396100	CACATGATGGTAATGGGCTGGG	lncap_gwas_dhs
chr2:241395700-241396100	ATGGTAATGGGCTGGGCAGTGG	lncap_gwas_dhs
chr2:241395700-241396100	AGGGAAACGTGCCTGGGGGAGG	lncap_gwas_dhs
chr2:241395700-241396100	ACGTGCCTGGGGGAGGGGGTGG	lncap_gwas_dhs
chr2:241395700-241396100	GAGCCCTAGTCCTGAGTCTTGG	lncap_gwas_dhs
chr2:241395700-241396100	AGTCTTGGACCAGCTCACTCGG	lncap_gwas_dhs
chr2:241395700-241396100	CCAGCTCACTCGGTTCCTGTGG	lncap_gwas_dhs
chr2:241395700-241396100	TCCTGTGGCCCAGCCAGCCTGG	lncap_gwas_dhs
chr2:241395700-241396100	GAGATGGGCTCAGCTGTGACGG	lncap_gwas_dhs
chr2:241395700-241396100	GTGACGGGGCACCCAGGCCAGG	lncap_gwas_dhs
chr2:241395700-241396100	CACCCAGGCCAGGCTGGCTGGG	lncap_gwas_dhs
chr2:241395700-241396100	TGAGCCCAGGGTGTGTCACCGG	lncap_gwas_dhs
chr2:241395700-241396100	GTGAGCTGGTCCAAGACTCAGG	lncap_gwas_dhs
chr2:241395700-241396100	GGTCCAAGACTCAGGACTAGGG	lncap_gwas_dhs
chr2:241395700-241396100	TAGGGCTCAAGCACTCCTAGGG	lncap_gwas_dhs
chr2:241395700-241396100	GGCTCAAGCACTCCTAGGGAGG	lncap_gwas_dhs
chr2:241395700-241396100	TCCTAGGGAGGAGGGTGGGTGG	lncap_gwas_dhs
chr2:241395700-241396100	CCTGTGCCCCTCCCTCGCGAGG	lncap_gwas_dhs
chr2:241395700-241396100	GACCTGTGCTCTCCTGGTCTGG	lncap_gwas_dhs
chr2:241395700-241396100	TGGTCTGGGCAGCCTGGATGGG	lncap_gwas_dhs
chr2:241395700-241396100	CAGCCCCCACCACGCAGACGGG	lncap_gwas_dhs
chr2:241395700-241396100	CCCACCACGCAGACGGGAGAGG	lncap_gwas_dhs
chr2:241971140-241971540	AAAACTGGAATTCTGCAGGTGG	lncap_gwas_dhs
chr2:241971140-241971540	TAAACATGTGTACCAGGACAGG	lncap_gwas_dhs
chr2:241971140-241971540	CAGGACAGGATCATGCATAAGG	lncap_gwas_dhs
chr2:241971140-241971540	AAACTAGCCCAGCACCAAGCGG	lncap_gwas_dhs
chr2:241971140-241971540	GCTATGCCGTGCCCGCCTCAGG	lncap_gwas_dhs
chr2:241971140-241971540	TTCACCTGCACCCCATGACTGG	lncap_gwas_dhs
chr2:241971140-241971540	CTGTCCAGTCATGGGGTGCAGG	lncap_gwas_dhs
chr2:241971140-241971540	CTGCAATACCAGGGGCCTGAGG	lncap_gwas_dhs
chr2:241971140-241971540	AACAAATTCACGTGCCGCTTGG	lncap_gwas_dhs
chr2:241971140-241971540	TCACGTGCCGCTTGGTGCTGGG	lncap_gwas_dhs
chr2:241971140-241971540	CTTATGCATGATCCTGTCCTGG	lncap_gwas_dhs
chr2:241971140-241971540	TGTAGTCACTGAGAAAGATGGG	lncap_gwas_dhs
chr2:241971140-241971540	CTCAAAAATCTACATATTCAGG	lncap_gwas_dhs
chr2:241971140-241971540	AAATCTACATATTCAGGCAGGG	lncap_gwas_dhs
chr2:241971140-241971540	GAACGTAAGTGCTAACACTCGG	lncap_gwas_dhs
chr2:241971140-241971540	GAAAACAAACAAAGACGCGAGG	lncap_gwas_dhs
chr2:242211580-242211980	GCGGCAGGTGGAGGTGCTGCGG	lncap_gwas_dhs
chr2:242211580-242211980	TCTCTTCTGCGCGTGGCCGTGG	lncap_gwas_dhs
chr2:242211580-242211980	GCACAAACTTTCTCAAGTCCGG	lncap_gwas_dhs
chr2:242211580-242211980	CAAACTTTCTCAAGTCCGGTGG	lncap_gwas_dhs
chr2:242211580-242211980	CTGGGGGGAAGGACCCCGCTGG	lncap_gwas_dhs
chr2:242211580-242211980	AGGACCCCGCTGGCCTCCCAGG	lncap_gwas_dhs
chr2:242211580-242211980	CTCCTCCCGGGGCTTCGGTGGG	lncap_gwas_dhs
chr2:242211580-242211980	TCCTCCCGGGGCTTCGGTGGGG	lncap_gwas_dhs
chr2:242211580-242211980	GGCTTCGGTGGGGCACCCCTGG	lncap_gwas_dhs
chr2:242211580-242211980	TGGGGCACCCCTGGTGCCGTGG	lncap_gwas_dhs
chr2:242211580-242211980	CCGCCAACGTCAGCGACCTGGG	lncap_gwas_dhs
chr2:242211580-242211980	ACGTCAGCGACCTGGGCTCAGG	lncap_gwas_dhs
chr2:242211580-242211980	TCGCTGACGTTGGCGGGGCCGG	lncap_gwas_dhs
chr2:242211580-242211980	CCACCGAAGCCCCGGGAGGAGG	lncap_gwas_dhs
chr2:242211580-242211980	CAGGGTGGGGGTCCCTGGGAGG	lncap_gwas_dhs
chr2:242211580-242211980	CCCAGCTTGCAGCCAAGAGCGG	lncap_gwas_dhs
chr2:242211580-242211980	CGGGGTCCTTCCCCCCAGGTGG	lncap_gwas_dhs
chr2:242211580-242211980	GGTCCTTCCCCCCAGGTGGCGG	lncap_gwas_dhs
chr2:242211580-242211980	GCCACGCGCAGAAGAGACTCGG	lncap_gwas_dhs
chr2:242211580-242211980	GAGACTCGGAGCCGGCCCCAGG	lncap_gwas_dhs
chr2:242211580-242211980	TCGGAGCCGGCCCCAGGTCTGG	lncap_gwas_dhs
chr2:242218895-242219295	GTGTCAGTAATTCAGGCTGTGG	lncap_gwas_dhs
chr2:242218895-242219295	AGGCTGTGGTGCTAGTGCCGGG	lncap_gwas_dhs
chr2:242218895-242219295	GGGACAGACACAGAGAACAAGG	lncap_gwas_dhs
chr2:242218895-242219295	GAACAAGGGAGCAGCAGAGTGG	lncap_gwas_dhs
chr2:242218895-242219295	GAAGTACGTCTCCAGAAGTGGG	lncap_gwas_dhs
chr2:242218895-242219295	GTGGTCGTGTGGATCAGCAGGG	lncap_gwas_dhs
chr2:242218895-242219295	AAGTGGGATCGTTCGCTCGTGG	lncap_gwas_dhs
chr2:242218895-242219295	ATGATGCAATCAATGGCTCTGG	lncap_gwas_dhs
chr2:242218895-242219295	AAAACTGGTTATCTACAGTAGG	lncap_gwas_dhs
chr2:242218895-242219295	ACAGTAGGAGGGAAAAACTAGG	lncap_gwas_dhs
chr2:242218895-242219295	TTATTTGACACCATTTGCAAGG	lncap_gwas_dhs
chr2:242218895-242219295	CCATTTGCAAGGCCTATTAAGG	lncap_gwas_dhs
chr2:242218895-242219295	GAGCGAACGATCCCACTTCTGG	lncap_gwas_dhs
chr2:242218895-242219295	ATCCACACGACCACATCTGAGG	lncap_gwas_dhs
chr2:242218895-242219295	GTGTCTGTGGTGTCTGCGTTGG	lncap_gwas_dhs
chr2:242218895-242219295	TGTTCTCTGTGTCTGTCCCCGG	lncap_gwas_dhs
chr2:242218895-242219295	TTAAGAACCTAATTGTCAGTGG	lncap_gwas_dhs
chr2:242236495-242236895	AAAGAGAGCGTGTAGGACTTGG	lncap_gwas_dhs
chr2:242236495-242236895	TTTCCAATGTAGTAGCACAGGG	lncap_gwas_dhs
chr2:242236495-242236895	AGAGAATATCTACATAGCTAGG	lncap_gwas_dhs
chr2:242236495-242236895	TAGTTTCTCGCTTTCCAAGTGG	lncap_gwas_dhs
chr2:242236495-242236895	GGAGTGAGGAAGATGCTCATGG	lncap_gwas_dhs
chr2:242236495-242236895	AGATGCTCATGGTGGGTGGAGG	lncap_gwas_dhs
chr2:242236495-242236895	TCATGGTGGGTGGAGGTGCAGG	lncap_gwas_dhs
chr2:242236495-242236895	ACAGCAGCTGAGTGAGATGAGG	lncap_gwas_dhs
chr2:242236495-242236895	ATTCACCCTGTATGGAACGAGG	lncap_gwas_dhs
chr2:242236495-242236895	AGGCAGCGGGCATCCAAGCAGG	lncap_gwas_dhs
chr2:242236495-242236895	TCTTGTTGACCTTCCTGCTTGG	lncap_gwas_dhs
chr2:242236495-242236895	AGGAGCCTCGTTCCATACAGGG	lncap_gwas_dhs
chr2:242236495-242236895	CATACAGGGTGAATAATCAAGG	lncap_gwas_dhs
chr2:242236495-242236895	GTAAACATATTAGAGACACTGG	lncap_gwas_dhs
chr2:242236495-242236895	TAAACATATTAGAGACACTGGG	lncap_gwas_dhs
chr2:242236495-242236895	ATCTAAGATTGTCACTGTTGGG	lncap_gwas_dhs
chr2:242236495-242236895	CATCTTCCTCACTCCACTTGGG	lncap_gwas_dhs
chr2:242236495-242236895	GGAAACGGAGTTATCCACTTGG	lncap_gwas_dhs
chr2:242236495-242236895	ATGTAGATATTCTCTTATGTGG	lncap_gwas_dhs
chr2:242236495-242236895	TGTGCTACTACATTGGAAATGG	lncap_gwas_dhs
chr2:242236495-242236895	ACATTGGAAATGGGGGTACTGG	lncap_gwas_dhs
chr2:242260535-242260935	GGCTGAAAATAAAGGGACAAGG	lncap_gwas_dhs
chr2:242260535-242260935	GGACAAGGTAAAAAATAGCAGG	lncap_gwas_dhs
chr2:242260535-242260935	TAGCAGGCTAGTGCAAACATGG	lncap_gwas_dhs
chr2:242260535-242260935	ACAACACTACTATCAGCCAAGG	lncap_gwas_dhs
chr2:242260535-242260935	CACTACTATCAGCCAAGGTGGG	lncap_gwas_dhs
chr2:242260535-242260935	TGTGTTTACTGAATCTGTCCGG	lncap_gwas_dhs
chr2:242260535-242260935	TAAAAATAAGCAGAATAACAGG	lncap_gwas_dhs
chr2:242260535-242260935	GATAAAAGAAACAATTTATAGG	lncap_gwas_dhs
chr2:242260535-242260935	AGTGATTATTTGAATATACAGG	lncap_gwas_dhs
chr2:242260535-242260935	AACACATAAAGCAAGGACTAGG	lncap_gwas_dhs
chr2:242260535-242260935	AATAGAGTTCTCTGAGAACCGG	lncap_gwas_dhs
chr2:242260535-242260935	AGTAAACACAGTATGTGCAAGG	lncap_gwas_dhs
chr2:242269115-242269515	AGTAGAGGCTCCTCTTTAAAGG	lncap_gwas_dhs
chr2:242269115-242269515	ATATCTGCTGGCCGTAATGAGG	lncap_gwas_dhs
chr2:242269115-242269515	GAAGGAGGAATGTTGAGAAAGG	lncap_gwas_dhs
chr2:242269115-242269515	TACTTTGATTTCCTCATTACGG	lncap_gwas_dhs
chr2:242269115-242269515	AGTATTATTCCTAATTAGACGG	lncap_gwas_dhs
chr2:242269115-242269515	GTATTATTCCTAATTAGACGGG	lncap_gwas_dhs
chr2:242269115-242269515	GGGAGTAAAGCCTTTAAAGAGG	lncap_gwas_dhs
chr2:242294315-242294715	AGCCCAGTCTTGGTGTGCCTGG	lncap_gwas_dhs
chr2:242294315-242294715	TCCGTGGTGGCGGCCAGGACGG	lncap_gwas_dhs
chr2:242294315-242294715	GGCCAGGACGGCCTTCCTCTGG	lncap_gwas_dhs
chr2:242294315-242294715	ATAGTTGTCTCAGGAGAAATGG	lncap_gwas_dhs
chr2:242294315-242294715	ATGGAAGACTGACTTGCTGTGG	lncap_gwas_dhs
chr2:242294315-242294715	TTTCTCCTGTCTGGGCTTCTGG	lncap_gwas_dhs
chr2:242294315-242294715	TGGGCTTCTGGGAAACGAAGGG	lncap_gwas_dhs
chr2:242294315-242294715	GAAGGGTCAGGTTTCACTCTGG	lncap_gwas_dhs
chr2:242294315-242294715	GAATCCACAGCACCATAGGAGG	lncap_gwas_dhs
chr2:242294315-242294715	CCATCGTGCTCTCCTAGCCCGG	lncap_gwas_dhs
chr2:242294315-242294715	TATTCCCTCAACAGCCACATGG	lncap_gwas_dhs
chr2:242294315-242294715	TGAGGGAATAATTAACTTCAGG	lncap_gwas_dhs
chr2:242294315-242294715	TGGGTGACAGGGCCGGGCTAGG	lncap_gwas_dhs
chr2:242294315-242294715	TAGGAGAGCACGATGGGTAGGG	lncap_gwas_dhs
chr2:242294315-242294715	GACTCCTCCTATGGTGCTGTGG	lncap_gwas_dhs
chr2:242294315-242294715	AGGGTCTTGAAGAACACATAGG	lncap_gwas_dhs
chr2:242294315-242294715	CAATGAACTTCTCAAGAGAAGG	lncap_gwas_dhs
chr2:242294315-242294715	AATGAACTTCTCAAGAGAAGGG	lncap_gwas_dhs
chr2:242294315-242294715	GCCCAGACAGGAGAAATGCTGG	lncap_gwas_dhs
chr2:242294315-242294715	TCAGTCTTCCATTCTCGGGTGG	lncap_gwas_dhs
chr2:242294315-242294715	TTCTCGGGTGGGGGTCCCTAGG	lncap_gwas_dhs
chr2:242294315-242294715	TTCTCCTGAGACAACTATGGGG	lncap_gwas_dhs
chr2:242294315-242294715	ACTATGGGGTCTGAGACCCAGG	lncap_gwas_dhs
chr2:242294315-242294715	GACCCAGGCACACCAAGACTGG	lncap_gwas_dhs
chr2:242294315-242294715	ACCCAGGCACACCAAGACTGGG	lncap_gwas_dhs
chr2:242421080-242421480	CTCCTAGTAACCTCTGTGCAGG	lncap_gwas_dhs
chr2:242421080-242421480	TGACACACATATTTAACTCAGG	lncap_gwas_dhs
chr2:242421080-242421480	CAGGAAGACAAGAAATTCTGGG	lncap_gwas_dhs
chr2:242421080-242421480	GGCCCAGGGAACTGTCACTGGG	lncap_gwas_dhs
chr2:242421080-242421480	CACTGGGTCTTATAGATGGTGG	lncap_gwas_dhs
chr2:242421080-242421480	CAGTTGAGAGTAGCTACATAGG	lncap_gwas_dhs
chr2:242421080-242421480	AGAGTAGCTACATAGGCAAAGG	lncap_gwas_dhs
chr2:242421080-242421480	ACAGCATCTACTTCATGCAAGG	lncap_gwas_dhs
chr2:242421080-242421480	TCTACTTCATGCAAGGCCCAGG	lncap_gwas_dhs
chr2:242421080-242421480	TGAGCCATGCATCAAACTCAGG	lncap_gwas_dhs
chr2:242421080-242421480	GCTCTCCACACTTCCCATGTGG	lncap_gwas_dhs
chr2:242421080-242421480	CACACTTCCCATGTGGCCTGGG	lncap_gwas_dhs
chr2:242421080-242421480	AGACCTCCTGCCTCAGAGAGGG	lncap_gwas_dhs
chr2:242421080-242421480	TGCGCCCCCTCTCTGAGGCAGG	lncap_gwas_dhs
chr2:242421080-242421480	CAGCCTGCCCAGGCCACATGGG	lncap_gwas_dhs
chr2:242421080-242421480	GAGGTCTTGAGGATGAACAGGG	lncap_gwas_dhs
chr2:242421080-242421480	TATGTCAGCTGCTCAGCCCTGG	lncap_gwas_dhs
chr2:242421080-242421480	ATGTCAGCTGCTCAGCCCTGGG	lncap_gwas_dhs
chr2:242421080-242421480	AAATCTCTAAAGTCATGTCTGG	lncap_gwas_dhs
chr2:242421080-242421480	AGACCCAGTGACAGTTCCCTGG	lncap_gwas_dhs
chr2:242421080-242421480	TCTATAAGACCCTGCACAGAGG	lncap_gwas_dhs
chr2:242421080-242421480	ACCCTGCACAGAGGTTACTAGG	lncap_gwas_dhs
chr2:242429720-242430120	AGTGCCTCCAAAGACAGGACGG	lncap_gwas_dhs
chr2:242429720-242430120	TGTGCTCTGATGCTGGCCAGGG	lncap_gwas_dhs
chr2:242429720-242430120	GTGAGTGGGCAGGCTCCTGTGG	lncap_gwas_dhs
chr2:242429720-242430120	AGGCTCCTGTGGTCTCCCAGGG	lncap_gwas_dhs
chr2:242429720-242430120	CTGTGGTCTCCCAGGGCACAGG	lncap_gwas_dhs
chr2:242429720-242430120	ACAGAGCACAGTGTGGTGCTGG	lncap_gwas_dhs
chr2:242429720-242430120	TGGTGCTGGTGACCATGCAGGG	lncap_gwas_dhs
chr2:242429720-242430120	TGCAGGGGCCCCTGCATCCTGG	lncap_gwas_dhs
chr2:242429720-242430120	TAGTGGTCAAAGCCCCAACAGG	lncap_gwas_dhs
chr2:242429720-242430120	AGTGGTCAAAGCCCCAACAGGG	lncap_gwas_dhs
chr2:242429720-242430120	TCCTTCTGTTGATCTTATCTGG	lncap_gwas_dhs
chr2:242429720-242430120	CTGTTGATCTTATCTGGGGAGG	lncap_gwas_dhs
chr2:242429720-242430120	TTGATCTTATCTGGGGAGGAGG	lncap_gwas_dhs
chr2:242429720-242430120	TGTGGTATAGACTCACATGAGG	lncap_gwas_dhs
chr2:242429720-242430120	TTGATTCTGTGCCATAGCCTGG	lncap_gwas_dhs
chr2:242429720-242430120	TGATTCTGTGCCATAGCCTGGG	lncap_gwas_dhs
chr2:242429720-242430120	ATGTGAGTCTATACCACACTGG	lncap_gwas_dhs
chr2:242429720-242430120	TCTATACCACACTGGGACTGGG	lncap_gwas_dhs
chr2:242429720-242430120	ATACCACACTGGGACTGGGAGG	lncap_gwas_dhs
chr2:242429720-242430120	AGGCAGTGTTTGGCTGGGCTGG	lncap_gwas_dhs
chr2:242429720-242430120	GGGTGTAAGCTGCCCTGTTGGG	lncap_gwas_dhs
chr2:242429720-242430120	CTGAGCTCATTTGGCGGCCAGG	lncap_gwas_dhs
chr2:242429720-242430120	GGCTTTGACCACTAGCTGCTGG	lncap_gwas_dhs
chr2:242429720-242430120	GCTGGCACTTCTTGACGTGAGG	lncap_gwas_dhs
chr2:242429720-242430120	CACTTCTTGACGTGAGGGTTGG	lncap_gwas_dhs
chr2:242429720-242430120	CACCACACTGTGCTCTGTGAGG	lncap_gwas_dhs
chr2:242429720-242430120	CTGTGCCCTGGGAGACCACAGG	lncap_gwas_dhs
chr2:242429720-242430120	CTCTGACTCTGCAGCGCCCTGG	lncap_gwas_dhs
chr2:242429720-242430120	CTGGCCAGCATCAGAGCACAGG	lncap_gwas_dhs
chr2:242429720-242430120	TCACCCGTCCTGTCTTTGGAGG	lncap_gwas_dhs
chr2:242431540-242431940	ATGTGGCATCTGTTCTGCCAGG	lncap_gwas_dhs
chr2:242431540-242431940	GTTCTGCCAGGATTAGGCATGG	lncap_gwas_dhs
chr2:242431540-242431940	TTAGGCATGGCTTTGGCGCTGG	lncap_gwas_dhs
chr2:242431540-242431940	GCTTTGGCGCTGGAGTGGCTGG	lncap_gwas_dhs
chr2:242431540-242431940	CTGGAGTGGCTGGGCTCATGGG	lncap_gwas_dhs
chr2:242431540-242431940	CATGAGCCTCCCGCCTTCAGGG	lncap_gwas_dhs
chr2:242431540-242431940	CACCCCAGCCACAATCGGCTGG	lncap_gwas_dhs
chr2:242431540-242431940	AGCCACAATCGGCTGGGCAGGG	lncap_gwas_dhs
chr2:242431540-242431940	GGGTTGCACTCTAAGATGGCGG	lncap_gwas_dhs
chr2:242431540-242431940	TACCCCAGCACCCCCGTGAGGG	lncap_gwas_dhs
chr2:242431540-242431940	TGGCGGAGCGGGCCTAGCTAGG	lncap_gwas_dhs
chr2:242431540-242431940	AGGACCCTGCTTAGATCTCAGG	lncap_gwas_dhs
chr2:242431540-242431940	TCCCCTGATGACCCTGGGTAGG	lncap_gwas_dhs
chr2:242431540-242431940	TGGACTGGCCATAAGCTGGTGG	lncap_gwas_dhs
chr2:242431540-242431940	AAGCTGGTGGGCCCAGGTCAGG	lncap_gwas_dhs
chr2:242431540-242431940	ACCAGCTTATGGCCAGTCCAGG	lncap_gwas_dhs
chr2:242431540-242431940	ACCTACCCAGGGTCATCAGGGG	lncap_gwas_dhs
chr2:242431540-242431940	GGACACCTGAGATCTAAGCAGG	lncap_gwas_dhs
chr2:242431540-242431940	TCTAAGCAGGGTCCTAGCTAGG	lncap_gwas_dhs
chr2:242431540-242431940	AGCCCCCTCACGGGGGTGCTGG	lncap_gwas_dhs
chr2:242431540-242431940	CCCCTGAATACCACCCTGAAGG	lncap_gwas_dhs
chr2:242431540-242431940	CTGAATACCACCCTGAAGGCGG	lncap_gwas_dhs
chr2:242431540-242431940	TTGTGGCTGGGGTGAATTATGG	lncap_gwas_dhs
chr2:242431540-242431940	TGTGGCTGGGGTGAATTATGGG	lncap_gwas_dhs
chr2:242431540-242431940	GCAAAAAAGACAAGAGCTCTGG	lncap_gwas_dhs
chr2:242431540-242431940	CTGGGTGGAGTAAGACAGCAGG	lncap_gwas_dhs
chr2:242431540-242431940	GCAGGCTTGGGGAAGGGTGTGG	lncap_gwas_dhs
chr2:242431540-242431940	GGCTTGGGGAAGGGTGTGGGGG	lncap_gwas_dhs
chr2:242434050-242434450	ACCTGACTTGGAGACATGCAGG	lncap_gwas_dhs
chr2:242434050-242434450	ACATGCAGGTGTGTGTGGTGGG	lncap_gwas_dhs
chr2:242434050-242434450	TGCGGGGCTGCAGCGTCCCTGG	lncap_gwas_dhs
chr2:242434050-242434450	CCAAAGTCCCCCTGTGCCCTGG	lncap_gwas_dhs
chr2:242434050-242434450	TCATCACAGCACGCAGAGACGG	lncap_gwas_dhs
chr2:242434050-242434450	CTTCGAAACTTCCCTGTGACGG	lncap_gwas_dhs
chr2:242434050-242434450	CCTTCCAACGGGAAGTAGATGG	lncap_gwas_dhs
chr2:242434050-242434450	TGGGCTCTGCTTGGCCCACCGG	lncap_gwas_dhs
chr2:242434050-242434450	CCCACCGGAAGAACAGAGCAGG	lncap_gwas_dhs
chr2:242434050-242434450	GGCAGAGGAGAATGCAGGTGGG	lncap_gwas_dhs
chr2:242434050-242434450	TCTGCCTGCTCTGTTCTTCCGG	lncap_gwas_dhs
chr2:242434050-242434450	CCTGCTCTGTTCTTCCGGTGGG	lncap_gwas_dhs
chr2:242434050-242434450	TCGCCCATCTACTTCCCGTTGG	lncap_gwas_dhs
chr2:242434050-242434450	TTCCCGTTGGAAGGAATGCTGG	lncap_gwas_dhs
chr2:242434050-242434450	CACAGGGAAGTTTCGAAGGGGG	lncap_gwas_dhs
chr2:242434050-242434450	GGAAGTTTCGAAGGGGGGCTGG	lncap_gwas_dhs
chr2:242434050-242434450	TAGACGGCCCCACCCTCCCAGG	lncap_gwas_dhs
chr2:242434050-242434450	CGTGCTGTGATGAGGACTCGGG	lncap_gwas_dhs
chr2:242434050-242434450	TTGGTTTCTGCTTCTCTAGAGG	lncap_gwas_dhs
chr2:242434050-242434450	CTGCTTCTCTAGAGGTACATGG	lncap_gwas_dhs
chr2:242434050-242434450	GGTACATGGGGAACAAGCGTGG	lncap_gwas_dhs
chr2:242434050-242434450	ACCTGCATGTCTCCAAGTCAGG	lncap_gwas_dhs
chr2:242434450-242434850	GGCCCAGCAGTATTGCTCACGG	lncap_gwas_dhs
chr2:242434450-242434850	ATTAACCTCAGAATATTTCAGG	lncap_gwas_dhs
chr2:242434450-242434850	GCAGACTCATGCAGCCCTATGG	lncap_gwas_dhs
chr2:242434450-242434850	CCTATGGCCGCTCAGACCAAGG	lncap_gwas_dhs
chr2:242434450-242434850	AAGGCGCAGAGCAACTATCAGG	lncap_gwas_dhs
chr2:242434450-242434850	GCCTCCTCCTCCCATGAGGTGG	lncap_gwas_dhs
chr2:242434450-242434850	TGAGGTGGGGAGAGGCAACAGG	lncap_gwas_dhs
chr2:242434450-242434850	TATGGCCATCATGGGCCCCGGG	lncap_gwas_dhs
chr2:242434450-242434850	AGCCCCCAGAGGAGTGTCCTGG	lncap_gwas_dhs
chr2:242434450-242434850	AGCGGCCAGGACACTCCTCTGG	lncap_gwas_dhs
chr2:242434450-242434850	GTCCTCCCGGGGCCCATGATGG	lncap_gwas_dhs
chr2:242434450-242434850	GTTGCCTCTCCCCACCTCATGG	lncap_gwas_dhs
chr2:242434450-242434850	CTCCCCACCTCATGGGAGGAGG	lncap_gwas_dhs
chr2:242434450-242434850	CCCACCTCATGGGAGGAGGAGG	lncap_gwas_dhs
chr2:242434450-242434850	TGATAGTTGCTCTGCGCCTTGG	lncap_gwas_dhs
chr2:242434450-242434850	CCTTGGTCTGAGCGGCCATAGG	lncap_gwas_dhs
chr2:242434450-242434850	ATGAGTCTGCAGAAGACCCAGG	lncap_gwas_dhs
chr2:242434450-242434850	ACCCAGGCGTAGCTCATGAGGG	lncap_gwas_dhs
chr2:242434450-242434850	CTCATGAGGGCCACGCCGGCGG	lncap_gwas_dhs
chr2:242434450-242434850	CCCCCGTGAGCAATACTGCTGG	lncap_gwas_dhs
chr2:242434450-242434850	CCCCGTGAGCAATACTGCTGGG	lncap_gwas_dhs
chr2:242434450-242434850	TGAGCAATACTGCTGGGCCAGG	lncap_gwas_dhs
chr2:242434850-242435250	GGACACCTTCAGACCCACGTGG	lncap_gwas_dhs
chr2:242434850-242435250	GTGGTGCGGTGGCTTGTCAGGG	lncap_gwas_dhs
chr2:242434850-242435250	CAACAGCACACTGCAGGGGTGG	lncap_gwas_dhs
chr2:242434850-242435250	CGCAGACTGCACACCCAAGAGG	lncap_gwas_dhs
chr2:242434850-242435250	AGACGGTGACCTGGTGACCTGG	lncap_gwas_dhs
chr2:242434850-242435250	ACCTGGCATGTGAGGCCCACGG	lncap_gwas_dhs
chr2:242434850-242435250	GGTGCACGCACGCAGCAGTGGG	lncap_gwas_dhs
chr2:242434850-242435250	GGATCCGACGTGTCCCTGCAGG	lncap_gwas_dhs
chr2:242434850-242435250	TGCAGGCACGACATAGCACAGG	lncap_gwas_dhs
chr2:242434850-242435250	GCAGGCACGACATAGCACAGGG	lncap_gwas_dhs
chr2:242434850-242435250	CAAGTCAGCACAGTTCTTATGG	lncap_gwas_dhs
chr2:242434850-242435250	CGCACTGCTGTTCAGATAGGGG	lncap_gwas_dhs
chr2:242434850-242435250	CTGCTGTTCAGATAGGGGACGG	lncap_gwas_dhs
chr2:242434850-242435250	TGTTCAGATAGGGGACGGAAGG	lncap_gwas_dhs
chr2:242434850-242435250	AGCAGTGCGCTTCAGCGGGTGG	lncap_gwas_dhs
chr2:242434850-242435250	AGAACTGTGCTGACTTGGAAGG	lncap_gwas_dhs
chr2:242434850-242435250	TGTGCTATGTCGTGCCTGCAGG	lncap_gwas_dhs
chr2:242434850-242435250	CGTGCCTGCAGGGACACGTCGG	lncap_gwas_dhs
chr2:242434850-242435250	GGGACACGTCGGATCCCGTGGG	lncap_gwas_dhs
chr2:242434850-242435250	TGCGTGCACCTCTGTGCCCAGG	lncap_gwas_dhs
chr2:242434850-242435250	TCTGTGCCCAGGCTCCTGACGG	lncap_gwas_dhs
chr2:242434850-242435250	CTCTTGGGTGTGCAGTCTGCGG	lncap_gwas_dhs
chr2:242434850-242435250	TTGGGTGTGCAGTCTGCGGTGG	lncap_gwas_dhs
chr2:242434850-242435250	TGTGCTGTTGTGCACGTCAGGG	lncap_gwas_dhs
chr2:242434850-242435250	GACAAGCCACCGCACCACGTGG	lncap_gwas_dhs
chr2:242434850-242435250	CCGCACCACGTGGGTCTGAAGG	lncap_gwas_dhs
chr2:242556095-242556495	CCATGCTTCAGTGACAACAAGG	lncap_gwas_dhs
chr2:242556095-242556495	TGACAACAAGGAGGGACAGTGG	lncap_gwas_dhs
chr2:242556095-242556495	ACAAGGAGGGACAGTGGCTAGG	lncap_gwas_dhs
chr2:242556095-242556495	CGGCTAAGCAACTAGATGGAGG	lncap_gwas_dhs
chr2:242556095-242556495	TCCACGCGGCCCGAAGTGGTGG	lncap_gwas_dhs
chr2:242556095-242556495	CGAAGTGGTGGAGGGTGCAGGG	lncap_gwas_dhs
chr2:242556095-242556495	AAGTGGTGGAGGGTGCAGGGGG	lncap_gwas_dhs
chr2:242556095-242556495	TCCCTTCCTGTCGCCCTCCTGG	lncap_gwas_dhs
chr2:242556095-242556495	GAGGTGCAGTGTAGACAGAAGG	lncap_gwas_dhs
chr2:242556095-242556495	GTGCAGTGTAGACAGAAGGAGG	lncap_gwas_dhs
chr2:242556095-242556495	ATCTTAATGGAGTTTAATTTGG	lncap_gwas_dhs
chr2:242556095-242556495	TAATTTGGACAGGGACAACAGG	lncap_gwas_dhs
chr2:242556095-242556495	TCAGGCAGTAAACAAGCAGCGG	lncap_gwas_dhs
chr2:242556095-242556495	GGCAGTAAACAAGCAGCGGCGG	lncap_gwas_dhs
chr2:242556095-242556495	GAGCAAATAACAGCAAGCCAGG	lncap_gwas_dhs
chr2:242556095-242556495	AAATAACAGCAAGCCAGGAGGG	lncap_gwas_dhs
chr2:242556095-242556495	CCAGGTTAACCTGCTCCTGGGG	lncap_gwas_dhs
chr2:242556095-242556495	CTGCACCCTCCACCACTTCGGG	lncap_gwas_dhs
chr2:242556095-242556495	TCCACCACTTCGGGCCGCGTGG	lncap_gwas_dhs
chr2:242556095-242556495	TTGTCACTGAAGCATGGGTGGG	lncap_gwas_dhs
chr2:242556095-242556495	GTCACTGAAGCATGGGTGGGGG	lncap_gwas_dhs
chr2:242556095-242556495	TGAAGCATGGGTGGGGGTGAGG	lncap_gwas_dhs
chr2:242614180-242614580	AGGAATGATTTGACACTCCTGG	lncap_gwas_dhs
chr2:242614180-242614580	GTCTTAAGACAACAAAAAAAGG	lncap_gwas_dhs
chr2:242614180-242614580	ACAGCAGCATACAGTGTGCTGG	lncap_gwas_dhs
chr2:242614180-242614580	GTGTGCTGGAGTAGAAGGCAGG	lncap_gwas_dhs
chr2:242614180-242614580	GCTGGAGTAGAAGGCAGGCAGG	lncap_gwas_dhs
chr2:242614180-242614580	CTGTGGGGGCAGCAGCTGTGGG	lncap_gwas_dhs
chr2:242614180-242614580	AGGCCCATCCCACAGCCCCTGG	lncap_gwas_dhs
chr2:242614180-242614580	GGGTCTCAGCACCCTTCTGTGG	lncap_gwas_dhs
chr2:242614180-242614580	GTGGCCAAGAGACAAACCCAGG	lncap_gwas_dhs
chr2:242614180-242614580	ACAAAAGGATTTCACTCTTGGG	lncap_gwas_dhs
chr2:242614180-242614580	TTGTCTCTTGGCCACAGAAGGG	lncap_gwas_dhs
chr2:242614180-242614580	CTTGGGTAAGCATTGCCAGGGG	lncap_gwas_dhs
chr2:242614180-242614580	TAAGCATTGCCAGGGGCTGTGG	lncap_gwas_dhs
chr2:242614180-242614580	CAGCTGCTGCCCCCACAGATGG	lncap_gwas_dhs
chr2:242614180-242614580	CTTTCCTGGACTATCCAGGTGG	lncap_gwas_dhs
chr2:242614180-242614580	CTGTATGCTGCTGTCTATGCGG	lncap_gwas_dhs
chr2:242614180-242614580	CTGTGGGACAGATTCTGCCAGG	lncap_gwas_dhs
chr2:242614180-242614580	TTCTAAGTGTCACTTAAAAGGG	lncap_gwas_dhs
chr2:242614180-242614580	TCTAAGTGTCACTTAAAAGGGG	lncap_gwas_dhs
chr2:242614180-242614580	CACTTAAAAGGGGATGCAATGG	lncap_gwas_dhs
chr2:242997700-242998100	GCTGTGCCCTTGCTCCTGGCGG	lncap_gwas_dhs
chr2:242997700-242998100	CTGGCGGCTTGTCCCAAGTGGG	lncap_gwas_dhs
chr2:242997700-242998100	TGTCCCAAGTGGGCGGCTCTGG	lncap_gwas_dhs
chr2:242997700-242998100	AGGTTCATAAACAGACATGGGG	lncap_gwas_dhs
chr2:242997700-242998100	TGGTCGCCCAAGGGCTTTGCGG	lncap_gwas_dhs
chr2:242997700-242998100	GCTGACATCCTTCTCTCCATGG	lncap_gwas_dhs
chr2:242997700-242998100	TGGCCAGAGCTTAGTTCTGAGG	lncap_gwas_dhs
chr2:242997700-242998100	AGTTCTGAGGGACACGCTTCGG	lncap_gwas_dhs
chr2:242997700-242998100	CTTCGGCCATCCGGAGAGAGGG	lncap_gwas_dhs
chr2:242997700-242998100	CGCCATTCCCTAGGTAACGGGG	lncap_gwas_dhs
chr2:242997700-242998100	CTAGGTAACGGGGGGACCTGGG	lncap_gwas_dhs
chr2:242997700-242998100	GAGGAGACAACGGCCACGCCGG	lncap_gwas_dhs
chr2:242997700-242998100	TACTGCCAGGAGCAGGCGGAGG	lncap_gwas_dhs
chr2:242997700-242998100	GGGAGCACCACTCCCAGTCAGG	lncap_gwas_dhs
chr2:242997700-242998100	CCAGTCAGGGCCTAAAGCGTGG	lncap_gwas_dhs
chr2:242997700-242998100	AAGCGTGGAGCCTGGGAAGAGG	lncap_gwas_dhs
chr2:242997700-242998100	TTTAGGCCCTGACTGGGAGTGG	lncap_gwas_dhs
chr2:242997700-242998100	GGAGTGGTGCTCCCCGGCGTGG	lncap_gwas_dhs
chr2:242997700-242998100	GCTCCTGGCAGTACACCCCAGG	lncap_gwas_dhs
chr2:242997700-242998100	GGCCGTTGTCTCCTCAGCCTGG	lncap_gwas_dhs
chr2:242997700-242998100	CCCCCCGTTACCTAGGGAATGG	lncap_gwas_dhs
chr2:242997700-242998100	CTAGGGAATGGCGCTGAGCAGG	lncap_gwas_dhs
chr2:242997700-242998100	CTGAGCAGGGCAGGTCCCAGGG	lncap_gwas_dhs
chr2:242997700-242998100	GTCCCTCAGAACTAAGCTCTGG	lncap_gwas_dhs
chr2:242997700-242998100	TGTCAGCCGCAAAGCCCTTGGG	lncap_gwas_dhs
chr2:242997700-242998100	TCTGTTTATGAACCTGCACTGG	lncap_gwas_dhs
chr2:242997700-242998100	GGACAAGCCGCCAGGAGCAAGG	lncap_gwas_dhs
chr3:87119155-87119555	GGTGCCGTTTGAGAGTGATAGG	lncap_gwas_dhs
chr3:87119155-87119555	GAGTGATAGGATAATGCAGGGG	lncap_gwas_dhs
chr3:87119155-87119555	GAGAGAAGAATCATGATGCAGG	lncap_gwas_dhs
chr3:87119155-87119555	ATCTAACTCCTCCTGAGAATGG	lncap_gwas_dhs
chr3:87119155-87119555	TGGGCATGTTCCTAAGATCTGG	lncap_gwas_dhs
chr3:87119155-87119555	CCTAAGATCTGGTAAAGCCTGG	lncap_gwas_dhs
chr3:87119155-87119555	CACACGCAACTTTATGATTTGG	lncap_gwas_dhs
chr3:87119155-87119555	TAACAATGAGTTTATAGACGGG	lncap_gwas_dhs
chr3:87119155-87119555	GATTAGTTTCAGATGCTCTTGG	lncap_gwas_dhs
[truncated: 3,874 more rows]
