# Supplementary material for: CRISPRi screens reveal a DNA methylation-mediated 3D genome dependent causal mechanism in prostate cancer
Source: Nat Commun. 2021 Mar 19;12:1781. doi: 10.1038/s41467-021-21867-0 (PMC7979745; doi:10.1038/s41467-021-21867-0)
Supplement: Supplementary file 4 — Supplementary Data 2 [file 41467_2021_21867_MOESM4_ESM.csv]

id	num	neg.score	neg.p.value	neg.fdr	neg.rank	neg.goodsgrna	neg.lfc	pos.score	pos.p.value	pos.fdr	pos.rank	pos.goodsgrna	pos.lfc	gene	class
chr1:10549815-10550215:98_198	2	0.075017	0.13022	0.999991	1846	1	-0.49995	0.70988	0.7102	0.999999	7513	0	-0.49995	chr1:10549815-10550215	gwas_dhs_lncap
chr1:10554630-10555030:303_403	5	0.048704	0.13773	0.999991	1328	2	0.014215	0.50637	0.67104	0.999999	6244	1	0.014215	chr1:10554630-10555030	gwas_dhs_lncap
chr1:10555030-10555430:24_124	4	0.44678	0.59774	0.999991	5803	2	-0.15369	0.55508	0.69147	0.999999	6578	1	-0.15369	chr1:10555030-10555430	gwas_dhs_lncap
chr1:10555430-10555830:346_446	2	0.011516	0.021738	0.676736	481	2	-0.47156	0.98848	0.98849	0.999999	9281	0	-0.47156	chr1:10555430-10555830	gwas_dhs_lncap
chr1:10556340-10556740:339_439	3	0.055949	0.1324	0.999991	1481	3	-0.24471	0.94405	0.94382	0.999999	8854	0	-0.24471	chr1:10556340-10556740	gwas_dhs_lncap
chr1:204464220-204464620:129_229	5	0.0017392	0.0072914	0.489397	147	4	-1.1766	0.71289	0.81328	0.999999	7534	1	-1.1766	chr1:204464220-204464620	gwas_dhs_lncap
chr1:45240909-45241309:350_450	3	0.011417	0.030117	0.758543	478	2	-1.5302	0.7745	0.77472	0.999999	7885	1	-1.5302	chr1:45240909-45241309	positive_genes
chr10:104418025-104418425:95_195	7	0.060708	0.18578	0.999991	1569	5	-0.18746	0.052678	0.16718	0.949156	1535	2	-0.18746	chr10:104418025-104418425	gwas_dhs_lncap
chr10:104418425-104418825:193_293	5	0.43409	0.61333	0.999991	5695	1	0.19663	0.0897	0.22939	0.979524	2188	4	0.19663	chr10:104418425-104418825	gwas_dhs_lncap
chr10:104418825-104419225:230_330	7	0.0007183	0.0042778	0.38496	94	6	-0.43758	0.34869	0.60022	0.999999	5116	1	-0.43758	chr10:104418825-104419225	gwas_dhs_lncap
chr10:123044495-123044895:43_143	6	0.053265	0.16003	0.999991	1399	4	-0.21663	0.9718	0.97155	0.999999	9095	0	-0.21663	chr10:123044495-123044895	gwas_dhs_lncap
chr10:126688880-126689280:116_216	7	0.0014905	0.008511	0.515246	129	7	-0.34641	0.99851	0.99846	0.999999	9405	0	-0.34641	chr10:126688880-126689280	gwas_dhs_lncap
chr10:126690900-126691300:217_317	7	0.13579	0.32938	0.999991	2736	3	0.079289	0.032682	0.1165	0.913785	1045	4	0.079289	chr10:126690900-126691300	gwas_dhs_lncap
chr10:126696920-126697320:28_128	4	0.021789	0.069329	0.922584	728	3	-0.45756	0.7733	0.79593	0.999999	7879	1	-0.45756	chr10:126696920-126697320	gwas_dhs_lncap
chr10:51504140-51504540:266_366	3	0.089805	0.18208	0.999991	2090	2	-0.41698	0.93574	0.93559	0.999999	8804	0	-0.41698	chr10:51504140-51504540	gwas_dhs_lncap
chr10:51514555-51514955:115_215	3	0.80894	0.80857	0.999991	8019	0	0.17978	0.24284	0.37141	0.999999	4080	2	0.17978	chr10:51514555-51514955	gwas_dhs_lncap
chr10:51515080-51515480:0_100	4	0.0056788	0.019748	0.659885	316	4	-0.54063	0.99432	0.99439	0.999999	9348	0	-0.54063	chr10:51515080-51515480	gwas_dhs_lncap
chr10:51519445-51519845:25_125	4	0.0070621	0.024375	0.713071	356	2	-0.27823	0.31494	0.47849	0.999999	4813	2	-0.27823	chr10:51519445-51519845	gwas_dhs_lncap
chr10:51519845-51520245:207_307	3	0.11935	0.21967	0.999991	2526	1	-0.0027173	0.22642	0.35196	0.999999	3920	1	-0.0027173	chr10:51519845-51520245	gwas_dhs_lncap
chr10:51520245-51520645:0_100	2	0.13362	0.22187	0.999991	2708	1	-0.25584	0.76483	0.76494	0.999999	7824	0	-0.25584	chr10:51520245-51520645	gwas_dhs_lncap
chr10:51542905-51543305:212_312	3	0.35397	0.49775	0.999991	5060	1	0.19389	0.0089678	0.023924	0.698959	424	2	0.19389	chr10:51542905-51543305	gwas_dhs_lncap
chr10:51543085-51543485:22_122	5	0.0777	0.20359	0.999991	1892	2	-0.094288	0.65659	0.78496	0.999999	7180	2	-0.094288	chr10:51543085-51543485	gwas_dhs_lncap
chr10:51543305-51543705:219_319	4	0.029126	0.087041	0.959802	892	3	-0.4039	0.96763	0.96792	0.999999	9052	0	-0.4039	chr10:51543305-51543705	gwas_dhs_lncap
chr10:51543705-51544105:110_210	2	0.015686	0.029368	0.74722	589	1	-0.65586	0.081563	0.14086	0.944833	2039	1	-0.65586	chr10:51543705-51544105	gwas_dhs_lncap
chr10:51544400-51544800:0_100	7	0.0068437	0.031521	0.769279	348	4	-0.33635	0.36664	0.61451	0.999999	5248	2	-0.33635	chr10:51544400-51544800	gwas_dhs_lncap
chr10:51547295-51547695:257_357	5	0.021483	0.070135	0.922584	722	2	0.024502	0.30381	0.51465	0.999999	4696	2	0.024502	chr10:51547295-51547695	gwas_dhs_lncap
chr11:102396435-102396835:82_182	6	0.033933	0.11455	0.983939	1019	4	-0.25856	0.008111	0.034164	0.737545	400	2	-0.25856	chr11:102396435-102396835	gwas_dhs_lncap
chr11:102401284-102401684:202_302	4	0.10634	0.22924	0.999991	2342	3	-0.23755	0.88949	0.88913	0.999999	8512	0	-0.23755	chr11:102401284-102401684	gwas_dhs_lncap
chr11:102401455-102401855:119_219	2	0.061132	0.10751	0.983939	1579	2	-0.42815	0.93887	0.93898	0.999999	8827	0	-0.42815	chr11:102401455-102401855	gwas_dhs_lncap
chr11:2224560-2224960:108_208	8	0.042184	0.14975	0.999991	1202	4	-0.21734	0.041488	0.14792	0.944833	1279	3	-0.21734	chr11:2224560-2224960	gwas_dhs_lncap
chr11:2225220-2225620:341_441	3	0.018577	0.047725	0.872112	655	3	-0.32698	0.98142	0.98131	0.999999	9195	0	-0.32698	chr11:2225220-2225620	gwas_dhs_lncap
chr11:2229860-2230260:245_345	7	0.019456	0.078563	0.95786	672	5	-0.33028	0.69442	0.83998	0.999999	7412	2	-0.33028	chr11:2229860-2230260	gwas_dhs_lncap
chr11:2231520-2231920:220_320	8	0.053968	0.18061	0.999991	1417	5	-0.26653	0.90007	0.95186	0.999999	8583	2	-0.26653	chr11:2231520-2231920	gwas_dhs_lncap
chr11:2232120-2232520:268_368	5	0.0046216	0.019027	0.658561	283	4	-0.866	0.78363	0.83938	0.999999	7941	1	-0.866	chr11:2232120-2232520	gwas_dhs_lncap
chr11:65190045-65190445:170_270	7	0.0022115	0.011784	0.559876	171	5	-0.51267	0.98742	0.98751	0.999999	9269	0	-0.51267	chr11:65190045-65190445	positive_genes
chr11:65265033-65265433:306_406	5	0.080939	0.21073	0.999991	1923	3	-0.35403	0.4609	0.63847	0.999999	5969	1	-0.35403	chr11:65265033-65265433	positive_genes
chr11:68972420-68972820:8_108	9	0.027113	0.11099	0.983939	847	6	-0.21687	0.50339	0.75924	0.999999	6219	2	-0.21687	chr11:68972420-68972820	gwas_dhs_lncap
chr11:68983560-68983960:170_270	6	0.057932	0.16966	0.999991	1518	4	-0.23345	0.64346	0.78722	0.999999	7095	2	-0.23345	chr11:68983560-68983960	gwas_dhs_lncap
chr11:68985260-68985660:241_341	7	0.040368	0.13509	0.999991	1163	4	-0.39235	0.37439	0.62068	0.999999	5317	2	-0.39235	chr11:68985260-68985660	gwas_dhs_lncap
chr11:69002280-69002680:359_459	2	0.37046	0.40795	0.999991	5214	1	-0.14033	0.71378	0.71407	0.999999	7539	0	-0.14033	chr11:69002280-69002680	gwas_dhs_lncap
chr11:69008155-69008555:184_284	7	0.0053959	0.025489	0.721372	306	6	-0.32877	0.9239	0.94515	0.999999	8723	1	-0.32877	chr11:69008155-69008555	gwas_dhs_lncap
chr12:48389775-48390175:216_316	7	0.030653	0.1096	0.983939	926	5	-0.22826	0.97565	0.97608	0.999999	9145	0	-0.22826	chr12:48389775-48390175	gwas_dhs_lncap
chr12:48419515-48419915:151_251	2	0.3031	0.35826	0.999991	4658	1	-0.088518	0.69878	0.69902	0.999999	7438	0	-0.088518	chr12:48419515-48419915	gwas_dhs_lncap
chr12:48675595-48675995:19_119	2	0.11224	0.18921	0.999991	2437	1	-0.22278	0.26374	0.33553	0.999999	4308	1	-0.22278	chr12:48675595-48675995	gwas_dhs_lncap
chr12:49672535-49672935:62_162	2	0.068826	0.12013	0.987932	1720	2	-0.40404	0.8662	0.86636	0.999999	8368	0	-0.40404	chr12:49672535-49672935	gwas_dhs_lncap
chr12:49675800-49676200:206_306	7	0.014774	0.06211	0.912723	575	6	-0.20106	0.968	0.96918	0.999999	9061	1	-0.20106	chr12:49675800-49676200	gwas_dhs_lncap
chr12:53272890-53273290:270_370	6	0.035678	0.11952	0.987369	1059	4	-0.32017	0.78437	0.87729	0.999999	7945	1	-0.32017	chr12:53272890-53273290	gwas_dhs_lncap
chr12:53273290-53273690:5_105	6	0.098554	0.24858	0.999991	2224	4	-0.3725	0.25395	0.4748	0.999999	4197	2	-0.3725	chr12:53273290-53273690	gwas_dhs_lncap
chr12:53273690-53274090:194_294	7	0.0022309	0.01185	0.559876	175	3	-0.14068	0.72435	0.8541	0.999999	7577	2	-0.14068	chr12:53273690-53274090	gwas_dhs_lncap
chr12:53274090-53274490:98_198	3	0.096842	0.19124	0.999991	2191	1	0.47863	0.096611	0.19438	0.96043	2321	2	0.47863	chr12:53274090-53274490	gwas_dhs_lncap
chr12:53298735-53299135:110_210	3	0.31533	0.45524	0.999991	4784	2	-0.12964	0.1281	0.23357	0.979524	2752	1	-0.12964	chr12:53298735-53299135	gwas_dhs_lncap
chr12:53300640-53301040:85_185	3	0.14164	0.24728	0.999991	2806	2	-0.24118	0.62605	0.65766	0.999999	6994	1	-0.24118	chr12:53300640-53301040	gwas_dhs_lncap
chr12:53309415-53309815:120_220	3	0.037668	0.092425	0.960728	1102	3	-0.369	0.96233	0.96222	0.999999	9013	0	-0.369	chr12:53309415-53309815	gwas_dhs_lncap
chr12:53309484-53309884:317_417	3	0.15464	0.26326	0.999991	2972	2	-0.25663	0.92861	0.92835	0.999999	8759	0	-0.25663	chr12:53309484-53309884	gwas_dhs_lncap
chr13:45316641-45317040:84_184	3	0.31718	0.45737	0.999991	4800	2	-0.092013	0.53762	0.60211	0.999999	6461	1	-0.092013	chr13:45316641-45317040	random_non_dhs
chr14:38064039-38064439:169_269	7	0.00031292	0.0019338	0.273515	58	5	-0.87651	0.53849	0.75073	0.999999	6472	2	-0.87651	chr14:38064039-38064439	positive_genes
chr14:53367375-53367775:101_201	3	0.67085	0.68602	0.999991	7290	1	-0.030969	0.16699	0.28097	0.989709	3267	1	-0.030969	chr14:53367375-53367775	gwas_dhs_lncap
chr14:53386695-53387095:290_390	2	0.10709	0.18139	0.999991	2351	2	-0.31678	0.89291	0.89305	0.999999	8537	0	-0.31678	chr14:53386695-53387095	gwas_dhs_lncap
chr14:69133975-69134375:282_382	4	0.053832	0.13473	0.999991	1412	3	-0.31648	0.95341	0.95372	0.999999	8931	0	-0.31648	chr14:69133975-69134375	gwas_dhs_lncap
chr17:10600649-10601049:108_208	4	0.030871	0.090512	0.959802	930	3	-0.51471	0.48217	0.63217	0.999999	6106	1	-0.51471	chr17:10600649-10601049	gwas_dhs_lncap
chr17:10600695-10601095:253_353	4	0.067964	0.16112	0.999991	1704	3	-0.3743	0.21503	0.38718	0.999999	3797	1	-0.3743	chr17:10600695-10601095	gwas_dhs_lncap
chr17:10600711-10601111:42_142	6	0.0005788	0.0030099	0.340885	79	4	-0.82319	0.4306	0.65184	0.999999	5749	1	-0.82319	chr17:10600711-10601111	gwas_dhs_lncap
chr17:10616975-10617375:64_164	5	0.030637	0.09365	0.967099	925	4	-0.35917	0.45673	0.63552	0.999999	5935	1	-0.35917	chr17:10616975-10617375	gwas_dhs_lncap
chr17:10778655-10779055:6_106	2	0.018174	0.033791	0.796807	647	2	-0.56788	0.98183	0.98189	0.999999	9197	0	-0.56788	chr17:10778655-10779055	gwas_dhs_lncap
chr17:10871335-10871735:29_129	3	0.28016	0.41441	0.999991	4466	2	-0.18297	0.92469	0.92437	0.999999	8733	0	-0.18297	chr17:10871335-10871735	gwas_dhs_lncap
chr17:11092475-11092875:5_105	3	0.036738	0.090305	0.959802	1083	3	-0.27566	0.96326	0.96313	0.999999	9018	0	-0.27566	chr17:11092475-11092875	gwas_dhs_lncap
chr17:11409955-11410355:174_274	6	0.20346	0.41515	0.999991	3603	2	0.075436	0.42963	0.65088	0.999999	5741	3	0.075436	chr17:11409955-11410355	gwas_dhs_lncap
chr17:11502195-11502595:306_406	6	0.10997	0.26958	0.999991	2394	2	0.22625	0.022394	0.080401	0.913785	775	3	0.22625	chr17:11502195-11502595	gwas_dhs_lncap
chr17:12426075-12426475:117_217	7	0.011098	0.048135	0.872112	472	5	-0.59792	0.56722	0.77318	0.999999	6665	1	-0.59792	chr17:12426075-12426475	gwas_dhs_lncap
chr17:12665275-12665675:0_100	4	0.053091	0.13331	0.999991	1396	2	-0.21797	0.22991	0.40071	0.999999	3968	1	-0.21797	chr17:12665275-12665675	gwas_dhs_lncap
chr17:1812020-1812420:42_142	2	0.31444	0.36629	0.999991	4772	1	-0.18944	0.79772	0.79764	0.999999	7997	0	-0.18944	chr17:1812020-1812420	gwas_dhs_lncap
chr17:20127215-20127615:337_437	2	0.28033	0.34205	0.999991	4467	1	-0.21017	0.82265	0.82248	0.999999	8147	0	-0.21017	chr17:20127215-20127615	gwas_dhs_lncap
chr17:35851370-35851770:0_100	5	0.20314	0.38584	0.999991	3600	2	-0.036397	0.61398	0.75176	0.999999	6919	2	-0.036397	chr17:35851370-35851770	gwas_dhs_lncap
chr17:35851375-35851775:0_100	4	0.061711	0.1495	0.999991	1584	2	-0.2043	0.42643	0.58056	0.999999	5723	2	-0.2043	chr17:35851375-35851775	gwas_dhs_lncap
chr17:36074975-36075375:225_325	4	0.00103	0.0037643	0.370514	114	3	-1.0438	0.67549	0.74275	0.999999	7300	1	-1.0438	chr17:36074975-36075375	gwas_dhs_lncap
chr17:36099540-36099940:9_109	4	0.030971	0.090689	0.959802	932	2	-0.26455	0.68513	0.74724	0.999999	7356	1	-0.26455	chr17:36099540-36099940	gwas_dhs_lncap
chr17:36101240-36101640:0_100	2	0.29747	0.3542	0.999991	4607	1	-0.16413	0.66831	0.66867	0.999999	7252	0	-0.16413	chr17:36101240-36101640	gwas_dhs_lncap
chr17:36102400-36102800:54_154	5	0.0016992	0.0071499	0.489397	145	3	-0.55893	0.49409	0.66224	0.999999	6172	1	-0.55893	chr17:36102400-36102800	gwas_dhs_lncap
chr17:36103480-36103880:227_327	6	0.00038336	0.0020459	0.27423	64	6	-0.53873	0.99962	0.99961	0.999999	9421	0	-0.53873	chr17:36103480-36103880	gwas_dhs_lncap
chr17:38643320-38643720:45_145	8	0.00064908	0.0042139	0.382854	86	3	0.16305	0.037259	0.13544	0.944833	1169	5	0.16305	chr17:38643320-38643720	gwas_dhs_lncap
chr17:38705565-38705965:121_221	7	0.070262	0.20857	0.999991	1752	3	-0.098518	0.89965	0.93689	0.999999	8579	1	-0.098518	chr17:38705565-38705965	gwas_dhs_lncap
chr17:38705965-38706365:217_317	7	0.0037994	0.018718	0.658561	244	5	-0.48418	0.87546	0.93022	0.999999	8421	1	-0.48418	chr17:38705965-38706365	gwas_dhs_lncap
chr17:38706365-38706765:267_367	6	0.0024802	0.012222	0.560457	188	5	-0.45654	0.23006	0.44985	0.999999	3973	1	-0.45654	chr17:38706365-38706765	gwas_dhs_lncap
chr17:39114315-39114715:344_444	2	0.022144	0.040847	0.853906	743	2	-0.51437	0.93494	0.93503	0.999999	8798	0	-0.51437	chr17:39114315-39114715	gwas_dhs_lncap
chr17:40661320-40661720:0_100	2	0.14025	0.23174	0.999991	2789	1	-0.53119	0.51156	0.52351	0.999999	6277	1	-0.53119	chr17:40661320-40661720	gwas_dhs_lncap
chr17:41276380-41276780:0_100	4	0.0085352	0.029139	0.74722	389	3	-0.51699	0.8512	0.85295	0.999999	8296	1	-0.51699	chr17:41276380-41276780	gwas_dhs_lncap
chr17:41322195-41322595:100_200	2	0.14333	0.23612	0.999991	2829	1	-0.16135	0.25191	0.3276	0.999999	4176	1	-0.16135	chr17:41322195-41322595	gwas_dhs_lncap
chr17:42853335-42853735:45_145	6	0.029901	0.10267	0.983939	906	4	-0.42183	0.64557	0.78844	0.999999	7109	2	-0.42183	chr17:42853335-42853735	gwas_dhs_lncap
chr17:45345595-45345995:104_204	2	0.50335	0.51461	0.999991	6199	1	0.1202	0.16543	0.26851	0.989709	3239	1	0.1202	chr17:45345595-45345995	gwas_dhs_lncap
chr17:47269590-47269990:237_337	7	0.010362	0.045241	0.87009	448	6	-0.22997	0.98461	0.98475	0.999999	9219	0	-0.22997	chr17:47269590-47269990	gwas_dhs_lncap
chr17:47269990-47270390:57_157	5	0.0277	0.086106	0.959802	856	4	-0.30838	0.98465	0.98474	0.999999	9222	0	-0.30838	chr17:47269990-47270390	gwas_dhs_lncap
chr17:47270390-47270790:34_134	5	0.053728	0.14971	0.999991	1410	2	0.23731	0.10275	0.25083	0.98415	2426	3	0.23731	chr17:47270390-47270790	gwas_dhs_lncap
chr17:47293700-47294100:108_208	8	0.0060238	0.030376	0.758543	326	7	-0.36677	0.98978	0.98982	0.999999	9286	0	-0.36677	chr17:47293700-47294100	gwas_dhs_lncap
chr17:47328980-47329380:82_182	5	0.27636	0.48014	0.999991	4414	3	-0.13509	0.447	0.62867	0.999999	5853	1	-0.13509	chr17:47328980-47329380	gwas_dhs_lncap
chr17:47411195-47411595:82_182	3	0.00079789	0.0022638	0.280845	100	3	-0.6182	0.9992	0.9992	0.999999	9410	0	-0.6182	chr17:47411195-47411595	gwas_dhs_lncap
chr17:47434995-47435395:227_327	3	0.061728	0.14469	0.999991	1585	3	-0.17735	0.93827	0.93803	0.999999	8823	0	-0.17735	chr17:47434995-47435395	gwas_dhs_lncap
chr17:47574400-47574800:286_386	7	0.0015116	0.0085991	0.515246	133	7	-0.27055	0.99849	0.99843	0.999999	9403	0	-0.27055	chr17:47574400-47574800	gwas_dhs_lncap
chr17:47981740-47982140:96_196	7	0.085269	0.24307	0.999991	2002	4	-0.18669	0.97498	0.9754	0.999999	9135	0	-0.18669	chr17:47981740-47982140	gwas_dhs_lncap
chr17:48181980-48182380:334_434	2	0.0032166	0.0062393	0.483241	212	2	-0.68821	0.99678	0.99683	0.999999	9379	0	-0.68821	chr17:48181980-48182380	gwas_dhs_lncap
chr17:48750940-48751340:131_231	8	0.13934	0.35046	0.999991	2776	4	-0.018325	0.053691	0.18256	0.9603	1560	4	-0.018325	chr17:48750940-48751340	gwas_dhs_lncap
chr17:48768540-48768940:124_224	5	0.023277	0.074817	0.940759	758	3	-0.32321	0.93599	0.93619	0.999999	8805	0	-0.32321	chr17:48768540-48768940	gwas_dhs_lncap
chr17:48771595-48771995:258_358	2	0.055552	0.098234	0.974021	1467	2	-0.38877	0.94445	0.94452	0.999999	8860	0	-0.38877	chr17:48771595-48771995	gwas_dhs_lncap
chr17:4922120-4922520:121_221	8	0.10206	0.28016	0.999991	2269	5	-0.14818	0.97609	0.97771	0.999999	9151	1	-0.14818	chr17:4922120-4922520	gwas_dhs_lncap
chr17:52978495-52978895:9_109	8	0.055827	0.18473	0.999991	1477	3	-0.059257	0.46544	0.71648	0.999999	6009	3	-0.059257	chr17:52978495-52978895	gwas_dhs_lncap
chr17:57974515-57974915:18_118	4	0.029122	0.087028	0.959802	889	3	-0.39526	0.86096	0.86154	0.999999	8344	1	-0.39526	chr17:57974515-57974915	gwas_dhs_lncap
chr17:58798235-58798635:212_312	3	0.0089078	0.023766	0.703048	402	2	-0.73533	0.51262	0.58787	0.999999	6287	1	-0.73533	chr17:58798235-58798635	gwas_dhs_lncap
chr17:617620-618020:0_100	4	0.0019953	0.0071719	0.489397	160	3	-1.0877	0.56643	0.69569	0.999999	6657	1	-1.0877	chr17:617620-618020	gwas_dhs_lncap
chr17:618875-619275:0_100	7	0.053146	0.16738	0.999991	1397	3	-0.029076	0.45371	0.68398	0.999999	5905	2	-0.029076	chr17:618875-619275	gwas_dhs_lncap
chr17:62366975-62367375:223_323	4	0.016658	0.054204	0.886019	611	4	-0.30246	0.98334	0.98345	0.999999	9206	0	-0.30246	chr17:62366975-62367375	gwas_dhs_lncap
chr17:6296595-6296995:82_182	3	0.023893	0.060401	0.908273	774	3	-0.50353	0.97611	0.97607	0.999999	9152	0	-0.50353	chr17:6296595-6296995	gwas_dhs_lncap
chr17:66308620-66309020:80_180	7	0.00017418	0.0010525	0.184177	50	7	-0.35332	0.99983	0.99983	0.999999	9427	0	-0.35332	chr17:66308620-66309020	gwas_dhs_lncap
chr17:69108415-69108815:109_209	3	0.0046517	0.012543	0.560457	285	3	-0.59756	0.99535	0.99535	0.999999	9352	0	-0.59756	chr17:69108415-69108815	gwas_dhs_lncap
chr17:70643420-70643820:79_179	6	0.028877	0.099664	0.976694	881	5	-0.15018	0.59205	0.75715	0.999999	6795	1	-0.15018	chr17:70643420-70643820	gwas_dhs_lncap
chr17:71581580-71581980:183_283	5	0.028351	0.087774	0.959802	871	2	0.11637	0.52326	0.68319	0.999999	6361	2	0.11637	chr17:71581580-71581980	gwas_dhs_lncap
chr17:73348075-73348475:158_258	6	0.055392	0.1645	0.999991	1455	4	-0.21872	0.72742	0.84	0.999999	7593	2	-0.21872	chr17:73348075-73348475	gwas_dhs_lncap
chr17:73675680-73676080:33_133	8	0.11434	0.30394	0.999991	2472	4	-0.0044161	0.18448	0.42936	0.999999	3475	4	-0.0044161	chr17:73675680-73676080	gwas_dhs_lncap
chr17:73892860-73893260:257_357	2	0.55478	0.55964	0.999991	6531	1	0.26509	0.047652	0.085008	0.913785	1442	1	0.26509	chr17:73892860-73893260	gwas_dhs_lncap
chr17:73892884-73893284:296_396	6	0.0089586	0.036564	0.818751	407	5	-0.31999	0.62369	0.7753	0.999999	6976	1	-0.31999	chr17:73892884-73893284	gwas_dhs_lncap
chr17:74192755-74193155:15_115	5	0.0094029	0.037104	0.825288	414	4	-0.45775	0.90921	0.91122	0.999999	8632	1	-0.45775	chr17:74192755-74193155	gwas_dhs_lncap
chr17:76286160-76286560:0_100	5	0.0055504	0.022661	0.692957	311	3	-0.6072	0.82581	0.85856	0.999999	8164	1	-0.6072	chr17:76286160-76286560	gwas_dhs_lncap
chr17:7883995-7884395:84_184	2	0.35074	0.39297	0.999991	5026	1	-0.2089	0.83675	0.83669	0.999999	8216	0	-0.2089	chr17:7883995-7884395	gwas_dhs_lncap
chr17:80858960-80859360:358_458	2	0.019241	0.03561	0.805261	668	1	-0.71043	0.2814	0.34765	0.999999	4485	1	-0.71043	chr17:80858960-80859360	gwas_dhs_lncap
chr17:8188575-8188975:26_126	5	0.089679	0.22715	0.999991	2087	2	0.31426	0.035124	0.10558	0.913785	1117	3	0.31426	chr17:8188575-8188975	gwas_dhs_lncap
chr17:851580-851980:21_121	5	0.00085348	0.0037193	0.369932	102	5	-0.46384	0.99915	0.99913	0.999999	9409	0	-0.46384	chr17:851580-851980	gwas_dhs_lncap
chr17:858575-858975:211_311	2	0.070332	0.12257	0.998124	1754	2	-0.37632	0.92967	0.92984	0.999999	8762	0	-0.37632	chr17:858575-858975	gwas_dhs_lncap
chr17:9961920-9962320:278_378	6	0.032557	0.11041	0.983939	992	5	-0.21727	0.73107	0.84241	0.999999	7610	1	-0.21727	chr17:9961920-9962320	gwas_dhs_lncap
chr18:76767080-76767480:220_320	8	0.025626	0.099052	0.974021	811	6	-0.33786	0.86358	0.93269	0.999999	8355	1	-0.33786	chr18:76767080-76767480	gwas_dhs_lncap
chr19:42467486-42467885:185_285	2	0.19862	0.28586	0.999991	3547	1	-0.01258	0.18673	0.28374	0.989812	3504	1	-0.01258	chr19:42467486-42467885	random_non_dhs
chr19:51364275-51364675:232_332	7	0.021385	0.084035	0.959802	720	3	-0.025963	0.74146	0.86252	0.999999	7658	2	-0.025963	chr19:51364275-51364675	gwas_dhs_lncap
chr2:105302455-105302855:284_384	4	0.021441	0.068273	0.922584	721	3	-0.62052	0.8379	0.84176	0.999999	8223	1	-0.62052	chr2:105302455-105302855	gwas_dhs_lncap
chr2:10701740-10702140:20_120	7	0.026752	0.099062	0.974021	838	2	-0.078739	0.74102	0.8623	0.999999	7655	2	-0.078739	chr2:10701740-10702140	gwas_dhs_lncap
chr2:10730835-10731235:90_190	3	0.07228	0.15971	0.999991	1779	2	-0.62391	0.1426	0.25126	0.9843	2952	1	-0.62391	chr2:10730835-10731235	gwas_dhs_lncap
chr2:10738055-10738455:0_100	6	0.0066795	0.028695	0.742859	344	4	-0.45928	0.38804	0.6107	0.999999	5421	2	-0.45928	chr2:10738055-10738455	gwas_dhs_lncap
chr2:10740135-10740535:193_293	5	0.24435	0.43958	0.999991	4076	3	-0.1325	0.70452	0.81062	0.999999	7481	1	-0.1325	chr2:10740135-10740535	gwas_dhs_lncap
chr2:111559175-111559575:30_130	6	0.011107	0.043733	0.866811	473	5	-0.44384	0.76726	0.86718	0.999999	7841	1	-0.44384	chr2:111559175-111559575	gwas_dhs_lncap
chr2:119592480-119592880:40_140	6	0.0015658	0.0078205	0.499298	139	6	-0.33711	0.99843	0.99842	0.999999	9402	0	-0.33711	chr2:119592480-119592880	gwas_dhs_lncap
chr2:122156535-122156935:177_277	4	0.016995	0.055255	0.893974	618	3	-0.34611	0.26374	0.43159	0.999999	4306	1	-0.34611	chr2:122156535-122156935	gwas_dhs_lncap
chr2:127783140-127783540:0_100	4	0.032671	0.094034	0.968625	995	2	-0.28674	0.84257	0.8456	0.999999	8252	1	-0.28674	chr2:127783140-127783540	gwas_dhs_lncap
chr2:128168675-128169075:105_205	4	0.020622	0.065883	0.922584	702	4	-0.24784	0.97938	0.97957	0.999999	9181	0	-0.24784	chr2:128168675-128169075	gwas_dhs_lncap
chr2:128615491-128615891:96_196	5	0.0020591	0.0086378	0.515246	162	4	-0.30559	0.93805	0.93821	0.999999	8821	0	-0.30559	chr2:128615491-128615891	positive_genes
chr2:133036780-133037180:341_441	3	0.0033434	0.0090549	0.521704	220	3	-0.99905	0.99666	0.99667	0.999999	9377	0	-0.99905	chr2:133036780-133037180	gwas_dhs_lncap
chr2:136857420-136857820:242_342	4	0.00074756	0.00275	0.323127	98	4	-0.7616	0.99925	0.99926	0.999999	9413	0	-0.7616	chr2:136857420-136857820	gwas_dhs_lncap
chr2:152198295-152198695:53_153	2	0.75162	0.75183	0.999991	7735	0	0.013696	0.71811	0.71841	0.999999	7557	0	0.013696	chr2:152198295-152198695	gwas_dhs_lncap
chr2:15924038-15924437:363_463	2	0.086837	0.14941	0.999991	2037	1	-0.94304	0.80356	0.80345	0.999999	8023	0	-0.94304	chr2:15924038-15924437	random_non_dhs
chr2:171162195-171162595:355_455	2	0.021349	0.039394	0.84861	719	1	-0.45879	0.4349	0.46126	0.999999	5775	1	-0.45879	chr2:171162195-171162595	gwas_dhs_lncap
chr2:173296135-173296535:0_100	6	0.18676	0.39692	0.999991	3416	2	-0.11689	0.92304	0.93051	0.999999	8715	1	-0.11689	chr2:173296135-173296535	gwas_dhs_lncap
chr2:173303700-173304100:200_300	4	0.0023383	0.0083968	0.515246	180	4	-0.80784	0.99766	0.99771	0.999999	9389	0	-0.80784	chr2:173303700-173304100	gwas_dhs_lncap
chr2:173311315-173311715:276_376	2	0.38727	0.4207	0.999991	5359	1	-0.14412	0.75556	0.75568	0.999999	7763	0	-0.14412	chr2:173311315-173311715	gwas_dhs_lncap
chr2:173313275-173313675:186_286	6	0.025638	0.090042	0.959802	814	4	-0.26909	0.70987	0.82851	0.999999	7511	1	-0.26909	chr2:173313275-173313675	gwas_dhs_lncap
chr2:173319855-173320255:206_306	5	0.054082	0.15057	0.999991	1418	3	-0.39574	0.92973	0.93005	0.999999	8763	0	-0.39574	chr2:173319855-173320255	gwas_dhs_lncap
chr2:173399620-173400020:118_218	4	0.069632	0.16407	0.999991	1738	3	-0.17777	0.83615	0.84037	0.999999	8213	1	-0.17777	chr2:173399620-173400020	gwas_dhs_lncap
chr2:175209740-175210140:132_232	5	0.0033137	0.013729	0.581739	218	4	-0.36582	0.915	0.91621	0.999999	8672	1	-0.36582	chr2:175209740-175210140	gwas_dhs_lncap
chr2:175543195-175543595:116_216	4	0.044339	0.11684	0.986731	1236	2	-0.27818	0.61324	0.71476	0.999999	6911	1	-0.27818	chr2:175543195-175543595	gwas_dhs_lncap
chr2:179032515-179032915:16_116	2	0.18532	0.27683	0.999991	3399	1	-0.16606	0.40573	0.43844	0.999999	5561	1	-0.16606	chr2:179032515-179032915	gwas_dhs_lncap
chr2:179091915-179092315:159_259	3	0.0095822	0.025478	0.721372	419	3	-0.41678	0.99042	0.99038	0.999999	9296	0	-0.41678	chr2:179091915-179092315	gwas_dhs_lncap
chr2:180615895-180616295:275_375	9	0.032428	0.12641	0.999991	988	4	-0.070048	0.83088	0.92928	0.999999	8184	2	-0.070048	chr2:180615895-180616295	gwas_dhs_lncap
chr2:186923795-186924195:86_186	4	0.21345	0.37916	0.999991	3727	2	-0.28143	0.94886	0.94903	0.999999	8886	0	-0.28143	chr2:186923795-186924195	gwas_dhs_lncap
chr2:188844895-188845295:79_179	2	0.13018	0.21676	0.999991	2659	2	-0.50054	0.86982	0.86991	0.999999	8389	0	-0.50054	chr2:188844895-188845295	gwas_dhs_lncap
chr2:189258415-189258815:38_138	2	0.012496	0.023606	0.703048	513	1	-0.47894	0.80772	0.8077	0.999999	8041	0	-0.47894	chr2:189258415-189258815	gwas_dhs_lncap
chr2:190701355-190701755:233_333	7	0.068104	0.20353	0.999991	1709	5	-0.17085	0.69928	0.84221	0.999999	7440	2	-0.17085	chr2:190701355-190701755	gwas_dhs_lncap
chr2:192635995-192636395:58_158	3	0.029681	0.073955	0.934287	899	2	-0.48715	0.91724	0.91683	0.999999	8682	0	-0.48715	chr2:192635995-192636395	gwas_dhs_lncap
chr2:193254015-193254415:49_149	2	0.0070337	0.01336	0.581739	352	2	-0.58961	0.99297	0.99292	0.999999	9334	0	-0.58961	chr2:193254015-193254415	gwas_dhs_lncap
chr2:201278095-201278495:141_241	4	0.10579	0.22833	0.999991	2325	2	-0.084229	0.31465	0.47826	0.999999	4809	2	-0.084229	chr2:201278095-201278495	gwas_dhs_lncap
chr2:201323115-201323515:233_333	4	0.011817	0.039426	0.84861	495	4	-0.37643	0.98818	0.98827	0.999999	9276	0	-0.37643	chr2:201323115-201323515	gwas_dhs_lncap
chr2:201483235-201483635:114_214	7	0.0043447	0.021063	0.675726	266	4	-0.14918	0.97446	0.97492	0.999999	9123	1	-0.14918	chr2:201483235-201483635	gwas_dhs_lncap
chr2:203511095-203511495:278_378	3	0.0085498	0.0228	0.693467	390	3	-0.66712	0.93889	0.9387	0.999999	8829	0	-0.66712	chr2:203511095-203511495	gwas_dhs_lncap
chr2:203622835-203623235:238_338	3	0.02401	0.060658	0.908273	781	2	-0.54685	0.093959	0.19105	0.9603	2263	1	-0.54685	chr2:203622835-203623235	gwas_dhs_lncap
chr2:20881920-20882320:184_284	8	0.016058	0.067673	0.922584	595	6	-0.30214	0.9198	0.95691	0.999999	8704	1	-0.30214	chr2:20881920-20882320	gwas_dhs_lncap
chr2:212384275-212384675:147_247	2	0.81468	0.8145	0.999991	8051	0	0.23813	0.23428	0.31561	0.999999	4022	1	0.23813	chr2:212384275-212384675	gwas_dhs_lncap
chr2:213995475-213995875:214_314	2	0.31315	0.36538	0.999991	4763	1	-0.17606	0.68805	0.68837	0.999999	7373	0	-0.17606	chr2:213995475-213995875	gwas_dhs_lncap
chr2:217129375-217129775:272_372	6	0.015536	0.058416	0.905852	587	4	-0.50186	0.63058	0.77947	0.999999	7021	2	-0.50186	chr2:217129375-217129775	gwas_dhs_lncap
chr2:217425155-217425555:366_466	2	0.013868	0.02606	0.721372	554	2	-0.83847	0.98613	0.98622	0.999999	9247	0	-0.83847	chr2:217425155-217425555	gwas_dhs_lncap
chr2:218864400-218864800:167_267	5	0.014218	0.050702	0.875566	558	3	-0.25518	0.29697	0.50633	0.999999	4638	1	-0.25518	chr2:218864400-218864800	gwas_dhs_lncap
chr2:219743920-219744320:154_254	6	0.0088221	0.036118	0.814516	399	4	-0.22261	0.61294	0.76907	0.999999	6905	2	-0.22261	chr2:219743920-219744320	gwas_dhs_lncap
chr2:220267635-220268035:91_191	7	0.0013167	0.007591	0.49899	125	6	-0.68639	0.42639	0.66223	0.999999	5721	1	-0.68639	chr2:220267635-220268035	gwas_dhs_lncap
chr2:220640835-220641235:244_344	2	0.0035167	0.0067643	0.489397	227	2	-0.66539	0.99648	0.99652	0.999999	9373	0	-0.66539	chr2:220640835-220641235	gwas_dhs_lncap
chr2:223780295-223780695:104_204	4	0.014673	0.048179	0.872112	572	3	-0.42814	0.8097	0.82025	0.999999	8059	1	-0.42814	chr2:223780295-223780695	gwas_dhs_lncap
chr2:224557035-224557435:0_100	4	0.037422	0.10345	0.983939	1095	2	-0.22796	0.083062	0.1894	0.9603	2068	2	-0.22796	chr2:224557035-224557435	gwas_dhs_lncap
chr2:224648740-224649140:254_354	6	0.020068	0.072811	0.928789	686	4	-0.2952	0.77176	0.87035	0.999999	7861	1	-0.2952	chr2:224648740-224649140	gwas_dhs_lncap
chr2:235239420-235239820:206_306	6	0.024266	0.085839	0.959802	793	4	-0.46161	0.56388	0.74135	0.999999	6637	2	-0.46161	chr2:235239420-235239820	gwas_dhs_lncap
chr2:236515115-236515515:186_286	3	0.032167	0.079797	0.959802	976	2	-1.0761	0.8775	0.87696	0.999999	8435	0	-1.0761	chr2:236515115-236515515	gwas_dhs_lncap
chr2:236745275-236745675:219_319	6	0.076201	0.20627	0.999991	1871	3	-0.039195	0.29418	0.51608	0.999999	4608	2	-0.039195	chr2:236745275-236745675	gwas_dhs_lncap
chr2:236772040-236772440:143_243	9	0.045163	0.16135	0.999991	1248	6	-0.26894	0.76075	0.90254	0.999999	7794	3	-0.26894	chr2:236772040-236772440	gwas_dhs_lncap
chr2:238356780-238357180:246_346	7	0.0035709	0.017684	0.656015	228	6	-0.41272	0.75952	0.87167	0.999999	7780	1	-0.41272	chr2:238356780-238357180	gwas_dhs_lncap
chr2:238361060-238361460:208_308	7	0.020562	0.081673	0.959802	698	4	-0.085063	0.46337	0.69165	0.999999	5994	3	-0.085063	chr2:238361060-238361460	gwas_dhs_lncap
chr2:238376875-238377275:153_253	2	0.051491	0.091331	0.959802	1372	2	-0.44803	0.94851	0.94871	0.999999	8885	0	-0.44803	chr2:238376875-238377275	gwas_dhs_lncap
chr2:238380100-238380500:244_344	6	0.0022349	0.011009	0.548963	176	6	-0.36242	0.99777	0.99773	0.999999	9391	0	-0.36242	chr2:238380100-238380500	gwas_dhs_lncap
chr2:238381580-238381980:267_367	7	0.10167	0.2755	0.999991	2267	3	0.15064	0.26438	0.51263	0.999999	4324	4	0.15064	chr2:238381580-238381980	gwas_dhs_lncap
chr2:238383760-238384160:38_138	6	0.049215	0.15157	0.999991	1337	3	-0.2121	0.37743	0.60019	0.999999	5350	3	-0.2121	chr2:238383760-238384160	gwas_dhs_lncap
chr2:238384780-238385180:134_234	8	0.026025	0.10029	0.97809	824	5	-0.34574	0.30033	0.56189	0.999999	4669	3	-0.34574	chr2:238384780-238385180	gwas_dhs_lncap
chr2:238388415-238388815:89_189	6	0.14423	0.33072	0.999991	2834	2	0.12476	0.23003	0.44982	0.999999	3971	3	0.12476	chr2:238388415-238388815	gwas_dhs_lncap
chr2:238396480-238396880:55_155	6	0.003749	0.018007	0.656015	237	2	0.031117	0.6159	0.77074	0.999999	6929	2	0.031117	chr2:238396480-238396880	gwas_dhs_lncap
chr2:238398115-238398515:295_395	6	0.052585	0.15858	0.999991	1392	3	-0.22494	0.46686	0.6864	0.999999	6015	3	-0.22494	chr2:238398115-238398515	gwas_dhs_lncap
chr2:238441480-238441880:50_150	5	0.045557	0.13022	0.999991	1258	4	-0.30135	0.66484	0.79165	0.999999	7230	1	-0.30135	chr2:238441480-238441880	gwas_dhs_lncap
chr2:238448680-238449080:142_242	6	0.0099911	0.040097	0.849071	430	3	-0.070874	0.17892	0.38887	0.999999	3423	2	-0.070874	chr2:238448680-238449080	gwas_dhs_lncap
chr2:240144380-240144780:45_145	7	0.051646	0.1636	0.999991	1376	5	-0.19275	0.76443	0.87423	0.999999	7821	2	-0.19275	chr2:240144380-240144780	gwas_dhs_lncap
chr2:240166780-240167180:223_323	7	0.0073248	0.033335	0.793413	361	6	-0.28552	0.64924	0.81963	0.999999	7132	1	-0.28552	chr2:240166780-240167180	gwas_dhs_lncap
chr2:240225815-240226215:115_215	4	0.0086083	0.029392	0.74722	392	4	-0.38189	0.99139	0.99146	0.999999	9308	0	-0.38189	chr2:240225815-240226215	gwas_dhs_lncap
chr2:240418920-240419320:32_132	6	0.054143	0.1619	0.999991	1420	4	-0.26112	0.93311	0.93695	0.999999	8782	1	-0.26112	chr2:240418920-240419320	gwas_dhs_lncap
chr2:240615120-240615520:335_435	2	0.051386	0.091158	0.959802	1371	1	-0.49758	0.83282	0.83265	0.999999	8195	0	-0.49758	chr2:240615120-240615520	gwas_dhs_lncap
chr2:241395700-241396100:225_325	6	0.0075142	0.031543	0.769279	367	4	-0.53112	0.68937	0.81527	0.999999	7383	1	-0.53112	chr2:241395700-241396100	gwas_dhs_lncap
chr2:241971140-241971540:254_354	3	0.017821	0.045896	0.872112	642	3	-0.35816	0.98218	0.98212	0.999999	9200	0	-0.35816	chr2:241971140-241971540	gwas_dhs_lncap
chr2:242211580-242211980:151_251	4	0.0026766	0.0095243	0.532515	196	2	-0.66807	0.92717	0.92723	0.999999	8749	0	-0.66807	chr2:242211580-242211980	gwas_dhs_lncap
chr2:242218895-242219295:46_146	5	0.080982	0.21083	0.999991	1924	4	-0.22813	0.43952	0.62329	0.999999	5795	1	-0.22813	chr2:242218895-242219295	gwas_dhs_lncap
chr2:242236495-242236895:8_108	3	0.17229	0.28499	0.999991	3216	1	0.35086	0.077773	0.17053	0.955484	1978	2	0.35086	chr2:242236495-242236895	gwas_dhs_lncap
chr2:242260535-242260935:90_190	2	0.084545	0.14575	0.999991	1988	2	-0.35761	0.91546	0.91554	0.999999	8673	0	-0.35761	chr2:242260535-242260935	gwas_dhs_lncap
chr2:242269115-242269515:19_119	2	0.22766	0.30559	0.999991	3892	1	0.095259	0.064693	0.11337	0.913785	1754	1	0.095259	chr2:242269115-242269515	gwas_dhs_lncap
chr2:242294315-242294715:0_100	7	0.045784	0.14895	0.999991	1265	5	-0.39324	0.98601	0.98617	0.999999	9245	0	-0.39324	chr2:242294315-242294715	gwas_dhs_lncap
chr2:242421080-242421480:242_342	2	0.046376	0.082873	0.959802	1279	1	-0.33621	0.5346	0.54339	0.999999	6445	1	-0.33621	chr2:242421080-242421480	gwas_dhs_lncap
chr2:242429720-242430120:9_109	9	0.0074625	0.037604	0.828256	366	6	-0.44369	0.12867	0.34767	0.999999	2762	2	-0.44369	chr2:242429720-242430120	gwas_dhs_lncap
chr2:242431540-242431940:50_150	7	0.21582	0.44617	0.999991	3751	2	0.34059	0.0068824	0.031847	0.737545	348	5	0.34059	chr2:242431540-242431940	gwas_dhs_lncap
chr2:242434050-242434450:77_177	6	0.011158	0.043892	0.866811	474	5	-0.31041	0.15318	0.34677	0.999999	3065	1	-0.31041	chr2:242434050-242434450	gwas_dhs_lncap
chr2:242434450-242434850:236_336	4	0.033542	0.095825	0.970472	1006	3	-0.45179	0.61024	0.71351	0.999999	6889	1	-0.45179	chr2:242434450-242434850	gwas_dhs_lncap
chr2:242434850-242435250:350_450	2	0.093358	0.15997	0.999991	2145	1	-0.2712	0.45811	0.47975	0.999999	5943	1	-0.2712	chr2:242434850-242435250	gwas_dhs_lncap
chr2:242556095-242556495:146_246	7	0.16933	0.37977	0.999991	3176	4	-0.15852	0.74812	0.86583	0.999999	7706	2	-0.15852	chr2:242556095-242556495	gwas_dhs_lncap
chr2:242614180-242614580:224_324	3	0.10523	0.20199	0.999991	2312	2	-0.25932	0.86332	0.86294	0.999999	8354	0	-0.25932	chr2:242614180-242614580	gwas_dhs_lncap
chr2:242997700-242998100:106_206	9	0.0026642	0.015677	0.639204	195	5	-0.43255	0.58309	0.80993	0.999999	6753	2	-0.43255	chr2:242997700-242998100	gwas_dhs_lncap
chr2:43555275-43555675:259_359	2	0.032332	0.05878	0.905852	986	1	-0.41586	0.74912	0.74931	0.999999	7714	0	-0.41586	chr2:43555275-43555675	gwas_dhs_lncap
chr2:85741415-85741815:31_131	2	0.75755	0.75766	0.999991	7754	0	0.24744	0.19179	0.28717	0.989812	3558	1	0.24744	chr2:85741415-85741815	gwas_dhs_lncap
chr2:85758095-85758495:23_123	5	0.10546	0.25027	0.999991	2316	3	-0.16439	0.9307	0.93102	0.999999	8769	0	-0.16439	chr2:85758095-85758495	gwas_dhs_lncap
chr2:85764815-85765215:13_113	7	0.018251	0.07487	0.940759	649	5	-0.3624	0.97593	0.97635	0.999999	9150	0	-0.3624	chr2:85764815-85765215	gwas_dhs_lncap
chr2:85803215-85803615:140_240	5	0.0083883	0.033302	0.793413	384	5	-0.42477	0.99161	0.99174	0.999999	9312	0	-0.42477	chr2:85803215-85803615	gwas_dhs_lncap
chr2:85804920-85805320:219_319	6	0.15124	0.34287	0.999991	2931	2	0.08441	0.32239	0.54482	0.999999	4893	3	0.08441	chr2:85804920-85805320	gwas_dhs_lncap
chr20:62370140-62370540:100_200	7	0.052362	0.1654	0.999991	1388	4	-0.32665	0.18662	0.4074	0.999999	3500	2	-0.32665	chr20:62370140-62370540	gwas_dhs_lncap
chr20:62372010-62372410:0_100	7	0.012445	0.053281	0.875566	511	6	-0.2499	0.62308	0.80828	0.999999	6972	1	-0.2499	chr20:62372010-62372410	gwas_dhs_lncap
chr20:62372410-62372810:71_171	4	0.0027847	0.0098837	0.534512	199	4	-0.43148	0.99722	0.9973	0.999999	9383	0	-0.43148	chr20:62372410-62372810	gwas_dhs_lncap
chr20:62372557-62372957:79_179	7	0.002382	0.012575	0.560457	182	3	0.04624	0.045029	0.14818	0.944833	1367	3	0.04624	chr20:62372557-62372957	gwas_dhs_lncap
chr20:62372810-62373210:9_109	7	0.022141	0.086138	0.959802	742	5	-0.43546	0.95365	0.95934	0.999999	8934	1	-0.43546	chr20:62372810-62373210	gwas_dhs_lncap
chr20:62373580-62373980:117_217	7	0.0011387	0.0065987	0.489397	118	4	-0.72602	0.96666	0.96813	0.999999	9044	1	-0.72602	chr20:62373580-62373980	gwas_dhs_lncap
chr21:44527497-44527897:324_424	3	0.048026	0.11531	0.983939	1318	3	-0.20113	0.95197	0.95191	0.999999	8920	0	-0.20113	chr21:44527497-44527897	positive_genes
chr3:113277095-113277495:310_410	2	0.027157	0.049773	0.875566	848	2	-0.71476	0.97284	0.97292	0.999999	9101	0	-0.71476	chr3:113277095-113277495	gwas_dhs_lncap
chr3:127907520-127907920:0_100	6	0.05457	0.1628	0.999991	1429	4	-0.24048	0.68905	0.81506	0.999999	7382	1	-0.24048	chr3:127907520-127907920	gwas_dhs_lncap
chr3:127919935-127920335:129_229	8	0.048995	0.16946	0.999991	1333	3	0.074538	0.1323	0.33902	0.999999	2816	4	0.074538	chr3:127919935-127920335	gwas_dhs_lncap
chr3:127934500-127934900:229_329	6	0.051602	0.15662	0.999991	1375	4	-0.2447	0.1031	0.25852	0.98567	2435	1	-0.2447	chr3:127934500-127934900	gwas_dhs_lncap
chr3:127936555-127936955:114_214	3	0.017314	0.044667	0.866811	625	3	-0.48851	0.98269	0.98261	0.999999	9203	0	-0.48851	chr3:127936555-127936955	gwas_dhs_lncap
chr3:127993840-127994240:316_416	4	0.056522	0.13972	0.999991	1488	1	0.093294	0.47955	0.6298	0.999999	6091	2	0.093294	chr3:127993840-127994240	gwas_dhs_lncap
chr3:128058235-128058635:179_279	3	0.055407	0.13127	0.999991	1457	2	-0.35053	0.29668	0.43453	0.999999	4634	1	-0.35053	chr3:128058235-128058635	gwas_dhs_lncap
chr3:141121695-141122095:365_465	2	0.014662	0.02749	0.730879	571	2	-1.1663	0.98534	0.98538	0.999999	9233	0	-1.1663	chr3:141121695-141122095	gwas_dhs_lncap
chr3:87119155-87119555:32_132	3	0.01296	0.033924	0.797387	522	3	-0.46311	0.98704	0.98694	0.999999	9263	0	-0.46311	chr3:87119155-87119555	gwas_dhs_lncap
chr4:95524475-95524875:268_368	2	0.39047	0.42316	0.999991	5379	1	-0.22878	0.8323	0.83213	0.999999	8192	0	-0.22878	chr4:95524475-95524875	gwas_dhs_lncap
chr4:95571815-95572215:265_365	5	0.040343	0.11771	0.986731	1162	4	-0.17057	0.14577	0.31133	0.999435	2985	1	-0.17057	chr4:95571815-95572215	gwas_dhs_lncap
chr4:95575175-95575575:0_100	3	0.074138	0.16208	0.999991	1823	1	0.27305	0.11168	0.21322	0.973416	2547	2	0.27305	chr4:95575175-95575575	gwas_dhs_lncap
chr4:95589795-95590195:301_401	3	0.0041937	0.011312	0.550959	259	3	-0.36619	0.99581	0.99582	0.999999	9359	0	-0.36619	chr4:95589795-95590195	gwas_dhs_lncap
chr5:1279840-1280240:133_233	8	0.010363	0.047808	0.872112	449	5	-0.51541	0.96176	0.96997	0.999999	9004	1	-0.51541	chr5:1279840-1280240	gwas_dhs_lncap
chr6:109292515-109292915:213_313	4	0.016153	0.05268	0.875566	599	2	-0.44502	0.25724	0.42574	0.999999	4242	2	-0.44502	chr6:109292515-109292915	gwas_dhs_lncap
chr6:109316495-109316895:121_221	5	0.058615	0.16099	0.999991	1529	3	-0.33034	0.61736	0.75436	0.999999	6937	2	-0.33034	chr6:109316495-109316895	gwas_dhs_lncap
chr6:109323175-109323575:232_332	3	0.11316	0.21188	0.999991	2449	2	-0.26049	0.39826	0.5281	0.999999	5495	1	-0.26049	chr6:109323175-109323575	gwas_dhs_lncap
chr6:109325355-109325755:112_212	4	0.018212	0.058813	0.905852	648	4	-0.23465	0.98179	0.9819	0.999999	9196	0	-0.23465	chr6:109325355-109325755	gwas_dhs_lncap
chr6:109330595-109330995:297_397	6	0.03769	0.12533	0.999991	1106	3	-0.20715	0.013434	0.051985	0.836063	561	2	-0.20715	chr6:109330595-109330995	gwas_dhs_lncap
chr6:109341135-109341535:0_100	4	0.0019252	0.0069047	0.489397	158	4	-0.52137	0.99807	0.99814	0.999999	9395	0	-0.52137	chr6:109341135-109341535	gwas_dhs_lncap
chr6:109344595-109344995:130_230	6	0.074337	0.20255	0.999991	1831	2	-0.087746	0.18883	0.40487	0.999999	3523	2	-0.087746	chr6:109344595-109344995	gwas_dhs_lncap
chr6:109355835-109356235:0_100	6	0.029435	0.10133	0.982397	897	4	-0.37036	0.7697	0.86891	0.999999	7851	2	-0.37036	chr6:109355835-109356235	gwas_dhs_lncap
chr6:109357690-109358090:9_109	4	0.0019455	0.0069791	0.489397	159	4	-0.37216	0.99805	0.99812	0.999999	9394	0	-0.37216	chr6:109357690-109358090	gwas_dhs_lncap
chr6:109358090-109358490:53_153	6	0.031466	0.10727	0.983939	945	4	-0.30787	0.24371	0.46419	0.999999	4091	1	-0.30787	chr6:109358090-109358490	gwas_dhs_lncap
chr6:11217615-11218015:255_355	5	0.028928	0.089289	0.959802	882	3	-0.56491	0.68704	0.80501	0.999999	7368	1	-0.56491	chr6:11217615-11218015	gwas_dhs_lncap
chr6:117114055-117114455:235_335	4	0.10129	0.22052	0.999991	2261	2	-0.14716	0.030724	0.092196	0.913785	1002	1	-0.14716	chr6:117114055-117114455	gwas_dhs_lncap
chr6:117122355-117122755:196_296	4	0.054526	0.136	0.999991	1428	3	-0.36487	0.48192	0.63196	0.999999	6105	1	-0.36487	chr6:117122355-117122755	gwas_dhs_lncap
chr6:117198223-117198623:204_304	5	0.0040481	0.016781	0.656015	254	2	-0.082369	0.096456	0.24186	0.979524	2310	1	-0.082369	chr6:117198223-117198623	positive_genes
chr6:117202340-117202740:8_108	2	0.50269	0.51404	0.999991	6193	1	-0.046922	0.64805	0.6484	0.999999	7125	1	-0.046922	chr6:117202340-117202740	gwas_dhs_lncap
chr6:117209855-117210255:104_204	2	0.44116	0.46318	0.999991	5758	1	-0.12919	0.80087	0.80081	0.999999	8009	0	-0.12919	chr6:117209855-117210255	gwas_dhs_lncap
chr6:153429435-153429835:227_327	3	0.058129	0.13704	0.999991	1522	1	0.30977	0.11852	0.22175	0.979524	2643	2	0.30977	chr6:153429435-153429835	gwas_dhs_lncap
chr6:153439715-153440115:39_139	2	0.10313	0.17527	0.999991	2286	1	-0.37997	0.49295	0.50805	0.999999	6162	1	-0.37997	chr6:153439715-153440115	gwas_dhs_lncap
chr6:153447415-153447815:82_182	3	0.04581	0.11048	0.983939	1266	3	-0.31485	0.95419	0.95415	0.999999	8938	0	-0.31485	chr6:153447415-153447815	gwas_dhs_lncap
chr6:160833335-160833735:177_277	7	0.037544	0.12784	0.999991	1099	4	-0.10862	0.99346	0.99344	0.999999	9343	0	-0.10862	chr6:160833335-160833735	gwas_dhs_lncap
chr6:31107315-31107715:179_279	5	0.12798	0.28247	0.999991	2630	2	0.038255	0.22038	0.41061	0.999999	3855	2	0.038255	chr6:31107315-31107715	gwas_dhs_lncap
chr6:31108340-31108740:42_142	6	0.065765	0.18566	0.999991	1656	3	-0.011515	0.37579	0.59849	0.999999	5336	3	-0.011515	chr6:31108340-31108740	gwas_dhs_lncap
chr6:31118460-31118860:279_379	6	0.001498	0.0075041	0.49899	132	6	-0.32845	0.9985	0.99848	0.999999	9404	0	-0.32845	chr6:31118460-31118860	gwas_dhs_lncap
chr6:41513500-41513900:313_413	4	0.035014	0.098707	0.974021	1044	2	-0.24873	0.84368	0.84655	0.999999	8258	1	-0.24873	chr6:41513500-41513900	gwas_dhs_lncap
chr6:41514080-41514480:269_369	5	0.0081136	0.032313	0.774928	378	4	-0.49616	0.22088	0.41125	0.999999	3859	1	-0.49616	chr6:41514080-41514480	gwas_dhs_lncap
chr6:41515180-41515580:67_167	7	0.025187	0.09482	0.968987	804	5	-0.3732	0.85836	0.92612	0.999999	8320	1	-0.3732	chr6:41515180-41515580	gwas_dhs_lncap
chr6:41525700-41526100:78_178	6	0.13184	0.30914	0.999991	2684	4	-0.28784	0.97962	0.97947	0.999999	9183	0	-0.28784	chr6:41525700-41526100	gwas_dhs_lncap
chr6:41536355-41536755:260_360	8	0.054442	0.18169	0.999991	1426	5	-0.29843	0.68782	0.85848	0.999999	7372	2	-0.29843	chr6:41536355-41536755	gwas_dhs_lncap
chr6:43484560-43484960:209_309	6	0.0072889	0.030811	0.76014	358	4	-0.49783	0.74457	0.85153	0.999999	7681	2	-0.49783	chr6:43484560-43484960	positive_genes
chr7:20998915-20999315:291_391	2	0.086605	0.14905	0.999991	2029	1	-0.36239	0.38434	0.42219	0.999999	5392	1	-0.36239	chr7:20998915-20999315	gwas_dhs_lncap
chr7:27976300-27976700:0_100	4	0.024315	0.076564	0.948166	794	3	-0.32596	0.6811	0.74538	0.999999	7341	1	-0.32596	chr7:27976300-27976700	gwas_dhs_lncap
chr7:47445455-47445855:84_184	9	0.13071	0.34635	0.999991	2666	5	-0.17833	0.1559	0.39048	0.999999	3102	3	-0.17833	chr7:47445455-47445855	gwas_dhs_lncap
chr7:47447600-47448000:38_138	9	0.0030309	0.017577	0.656015	206	6	-0.41642	0.63845	0.83774	0.999999	7059	2	-0.41642	chr7:47447600-47448000	gwas_dhs_lncap
chr7:97714835-97715235:0_100	4	0.14086	0.2871	0.999991	2800	2	-0.027511	0.26795	0.43535	0.999999	4359	2	-0.027511	chr7:97714835-97715235	gwas_dhs_lncap
chr7:97790855-97791255:102_202	2	0.030383	0.055371	0.893974	922	2	-0.4113	0.85514	0.8552	0.999999	8307	0	-0.4113	chr7:97790855-97791255	gwas_dhs_lncap
chr7:97807675-97808075:249_349	4	0.011938	0.039811	0.849071	502	4	-0.31841	0.98806	0.98817	0.999999	9274	0	-0.31841	chr7:97807675-97808075	gwas_dhs_lncap
chr7:97816085-97816485:122_222	3	0.020809	0.053082	0.875566	704	3	-0.45389	0.97919	0.97906	0.999999	9179	0	-0.45389	chr7:97816085-97816485	gwas_dhs_lncap
chr7:97816485-97816885:68_168	4	0.062606	0.15119	0.999991	1597	3	-0.34804	0.63574	0.7245	0.999999	7044	1	-0.34804	chr7:97816485-97816885	gwas_dhs_lncap
chr8:128017915-128018315:9_109	2	0.11742	0.19719	0.999991	2505	1	0.071743	0.097285	0.16622	0.949156	2334	1	0.071743	chr8:128017915-128018315	gwas_dhs_lncap
chr8:128025155-128025555:43_143	6	0.00088851	0.0045492	0.394194	105	5	-0.54716	0.83907	0.89342	0.999999	8236	1	-0.54716	chr8:128025155-128025555	positive_genes
chr8:128027915-128028315:146_246	6	0.0043855	0.020519	0.673216	273	2	0.022185	0.18097	0.39221	0.999999	3446	2	0.022185	chr8:128027915-128028315	gwas_dhs_lncap
chr8:128103955-128104355:164_264	3	2.6793e-06	5.7631e-06	0.005446	9	3	-1.4631	1	1	0.999999	9448	0	-1.4631	chr8:128103955-128104355	gwas_dhs_lncap
chr8:128104795-128105195:82_182	6	6.303e-06	3.1959e-05	0.02157	13	6	-0.76748	0.99999	0.99999	0.999999	9445	0	-0.76748	chr8:128104795-128105195	gwas_dhs_lncap
chr8:128105775-128106175:196_296	2	0.011534	0.021772	0.676736	482	2	-0.73992	0.98847	0.98848	0.999999	9280	0	-0.73992	chr8:128105775-128106175	gwas_dhs_lncap
chr8:128112295-128112695:256_356	3	0.011601	0.030586	0.758543	483	3	-0.4546	0.9884	0.98832	0.999999	9279	0	-0.4546	chr8:128112295-128112695	gwas_dhs_lncap
chr8:128342420-128342820:4_104	5	0.40274	0.59061	0.999991	5476	2	-0.010955	0.080673	0.21023	0.973416	2022	2	-0.010955	chr8:128342420-128342820	gwas_dhs_lncap
chr8:128413255-128413655:362_462	2	0.0024084	0.0047304	0.402685	186	2	-0.97017	0.85648	0.85652	0.999999	8310	0	-0.97017	chr8:128413255-128413655	gwas_dhs_lncap
chr8:128519790-128520190:260_360	6	3.7161e-08	5.2392e-07	0.00099	1	5	-1.7104	0.84734	0.89615	0.999999	8277	1	-1.7104	chr8:128519790-128520190	gwas_dhs_lncap
chr8:128520190-128520590:278_378	6	0.00018695	0.001018	0.181487	52	6	-0.53321	0.99981	0.99981	0.999999	9426	0	-0.53321	chr8:128520190-128520590	gwas_dhs_lncap
chr8:128520590-128520990:43_143	4	7.8765e-05	0.0003002	0.081047	34	4	-1.1723	0.99817	0.99823	0.999999	9399	0	-1.1723	chr8:128520590-128520990	gwas_dhs_lncap
chr8:128531465-128531865:96_196	4	2.7638e-05	0.00011788	0.048429	21	4	-1.7365	0.99922	0.99923	0.999999	9411	0	-1.7365	chr8:128531465-128531865	gwas_dhs_lncap
chr8:128531865-128532265:2_102	2	7.4164e-05	0.00012941	0.050949	32	2	-2.227	0.99993	0.99993	0.999999	9435	0	-2.227	chr8:128531865-128532265	gwas_dhs_lncap
chr8:128532265-128532665:103_203	2	0.065016	0.11394	0.983939	1643	2	-0.34651	0.93498	0.93507	0.999999	8799	0	-0.34651	chr8:128532265-128532665	gwas_dhs_lncap
chr8:23501235-23501635:129_229	6	0.01219	0.04747	0.872112	508	4	-0.20771	0.91822	0.92765	0.999999	8692	1	-0.20771	chr8:23501235-23501635	gwas_dhs_lncap
chr8:23522095-23522495:130_230	2	0.68865	0.68895	0.999991	7379	0	-0.015535	0.72479	0.72492	0.999999	7583	0	-0.015535	chr8:23522095-23522495	gwas_dhs_lncap
chr8:23524535-23524935:20_120	2	0.10769	0.18231	0.999991	2358	2	-0.17631	0.89231	0.8924	0.999999	8534	0	-0.17631	chr8:23524535-23524935	gwas_dhs_lncap
chr8:23529555-23529955:106_206	5	0.0053127	0.021724	0.676736	300	2	0.16084	0.10088	0.2482	0.981692	2395	3	0.16084	chr8:23529555-23529955	gwas_dhs_lncap
chr8:23534535-23534935:0_100	4	0.066887	0.1591	0.999991	1678	1	-0.01261	0.89625	0.89599	0.999999	8563	0	-0.01261	chr8:23534535-23534935	gwas_dhs_lncap
chr8:23538055-23538455:120_220	7	0.083235	0.23853	0.999991	1960	4	-0.16618	0.71389	0.84901	0.999999	7543	2	-0.16618	chr8:23538055-23538455	gwas_dhs_lncap
chr8:23539740-23540140:95_195	8	0.0049335	0.025365	0.721372	290	6	-0.51401	0.98032	0.98065	0.999999	9187	1	-0.51401	chr8:23539740-23540140	gwas_dhs_lncap
chr8:30090808-30091207:43_143	7	0.20932	0.43706	0.999991	3660	4	-0.129	0.28805	0.5429	0.999999	4542	3	-0.129	chr8:30090808-30091207	random_non_dhs
chr9:22041835-22042235:65_165	8	0.031665	0.11805	0.986731	952	6	-0.17461	0.76865	0.89156	0.999999	7845	1	-0.17461	chr9:22041835-22042235	gwas_dhs_lncap
chrX:66764265-66764665:9_109	3	4.1973e-06	8.9066e-06	0.007651	12	3	-1.8753	1	0.99999	0.999999	9446	0	-1.8753	chrX:66764265-66764665	positive_genes
