# Supplementary material for: CRISPRi screens reveal a DNA methylation-mediated 3D genome dependent causal mechanism in prostate cancer
Source: Nat Commun. 2021 Mar 19;12:1781. doi: 10.1038/s41467-021-21867-0 (PMC7979745; doi:10.1038/s41467-021-21867-0)
Supplement: Supplementary file 5 — Supplementary Data3 [file 41467_2021_21867_MOESM5_ESM.csv]

id	num	neg.score	neg.p.value	neg.fdr	neg.rank	neg.goodsgrna	neg.lfc	pos.score	pos.p.value	pos.fdr	pos.rank	pos.goodsgrna	pos.lfc	gene	class
chr1:10549815-10550215:4_104	5	0.075755	0.18556	0.999997	1662	3	-0.26385	0.65066	0.73911	0.999999	7036	1	-0.26385	chr1:10549815-10550215	gwas_dhs_lncap
chr1:10554630-10555030:180_280	5	0.1111	0.24181	0.999997	2177	3	-0.113	0.26633	0.44781	0.999999	4231	2	-0.113	chr1:10554630-10555030	gwas_dhs_lncap
chr1:10555030-10555430:328_428	4	0.075524	0.17026	0.999997	1661	3	-0.18631	0.98097	0.98109	0.999999	9209	0	-0.18631	chr1:10555030-10555430	gwas_dhs_lncap
chr1:10555430-10555830:303_403	5	0.0064119	0.024899	0.656257	362	3	-0.31671	0.13522	0.27834	0.982021	2736	1	-0.31671	chr1:10555430-10555830	gwas_dhs_lncap
chr1:10556340-10556740:109_209	8	0.072804	0.21201	0.999997	1611	4	-0.093539	0.46667	0.68564	0.999999	5859	3	-0.093539	chr1:10556340-10556740	gwas_dhs_lncap
chr1:204464220-204464620:216_316	6	0.018284	0.066454	0.856335	694	5	-0.15318	0.93491	0.93437	0.999999	8811	0	-0.15318	chr1:204464220-204464620	gwas_dhs_lncap
chr1:45240909-45241309:296_396	7	1.1956e-05	7.2825e-05	0.016384	41	6	-0.77651	0.78085	0.86819	0.999999	7784	1	-0.77651	chr1:45240909-45241309	positive_genes
chr10:104418025-104418425:21_121	7	0.086364	0.2289	0.999997	1835	3	-0.070859	0.92734	0.93124	0.999999	8739	1	-0.070859	chr10:104418025-104418425	gwas_dhs_lncap
chr10:104418425-104418825:282_382	5	0.0060107	0.023763	0.652823	355	4	-0.18933	0.97041	0.97052	0.999999	9107	0	-0.18933	chr10:104418425-104418825	gwas_dhs_lncap
chr10:104418825-104419225:286_386	4	0.090461	0.19776	0.999997	1880	3	-0.26338	0.9691	0.96937	0.999999	9096	0	-0.26338	chr10:104418825-104419225	gwas_dhs_lncap
chr10:123044495-123044895:205_305	3	0.2224	0.34032	0.999997	3515	1	0.068722	0.40256	0.4802	0.999999	5383	1	0.068722	chr10:123044495-123044895	gwas_dhs_lncap
chr10:126688880-126689280:130_230	7	0.00095609	0.0053267	0.354448	141	6	-0.25998	0.34615	0.56552	0.999999	4968	1	-0.25998	chr10:126688880-126689280	gwas_dhs_lncap
chr10:126690900-126691300:44_144	6	0.011778	0.044856	0.78226	511	5	-0.15	0.88838	0.89313	0.999999	8459	1	-0.15	chr10:126690900-126691300	gwas_dhs_lncap
chr10:126696920-126697320:95_195	8	0.0075195	0.034241	0.722982	404	6	-0.24856	0.98956	0.98958	0.999999	9319	0	-0.24856	chr10:126696920-126697320	gwas_dhs_lncap
chr10:51504140-51504540:236_336	3	0.05027	0.11447	0.998734	1278	2	-0.28588	0.49478	0.53843	0.999999	6035	1	-0.28588	chr10:51504140-51504540	gwas_dhs_lncap
chr10:51514555-51514955:15_115	4	0.039383	0.10036	0.974414	1095	3	-0.21193	0.89295	0.89264	0.999999	8485	0	-0.21193	chr10:51514555-51514955	gwas_dhs_lncap
chr10:51515080-51515480:326_426	2	0.097459	0.16653	0.999997	1985	2	-0.25759	0.90254	0.90259	0.999999	8550	0	-0.25759	chr10:51515080-51515480	gwas_dhs_lncap
chr10:51519445-51519845:257_357	4	0.067216	0.15478	0.999997	1526	3	-0.15294	0.66649	0.69944	0.999999	7136	1	-0.15294	chr10:51519445-51519845	gwas_dhs_lncap
chr10:51519845-51520245:0_100	2	0.37671	0.39651	0.999997	4915	1	-0.092297	0.78987	0.7898	0.999999	7840	0	-0.092297	chr10:51519845-51520245	gwas_dhs_lncap
chr10:51520245-51520645:0_100	2	0.21093	0.26851	0.999997	3381	1	0.031561	0.17094	0.23799	0.972723	3176	1	0.031561	chr10:51520245-51520645	gwas_dhs_lncap
chr10:51542905-51543305:243_343	5	0.022074	0.068713	0.86285	772	4	-0.15411	0.70406	0.76299	0.999999	7359	1	-0.15411	chr10:51542905-51543305	gwas_dhs_lncap
chr10:51543085-51543485:59_159	4	0.0082296	0.028098	0.69015	419	3	-0.3901	0.90652	0.90632	0.999999	8591	0	-0.3901	chr10:51543085-51543485	gwas_dhs_lncap
chr10:51543305-51543705:0_100	7	0.34715	0.56749	0.999997	4674	3	-0.034901	0.68805	0.81204	0.999999	7267	2	-0.034901	chr10:51543305-51543705	gwas_dhs_lncap
chr10:51543705-51544105:255_355	7	0.28108	0.50147	0.999997	4107	3	0.16651	0.088178	0.23127	0.97263	2069	4	0.16651	chr10:51543705-51544105	gwas_dhs_lncap
chr10:51544400-51544800:177_277	2	0.080775	0.13953	0.999997	1737	1	-0.17036	0.30526	0.33856	0.996101	4591	1	-0.17036	chr10:51544400-51544800	gwas_dhs_lncap
chr10:51547295-51547695:34_134	6	0.0049377	0.020797	0.606512	318	5	-0.2525	0.97948	0.97935	0.999999	9190	0	-0.2525	chr10:51547295-51547695	gwas_dhs_lncap
chr11:102396435-102396835:212_312	5	0.0024	0.010054	0.471594	214	5	-0.26143	0.9976	0.99764	0.999999	9406	0	-0.26143	chr11:102396435-102396835	gwas_dhs_lncap
chr11:102401284-102401684:0_100	3	0.23128	0.35144	0.999997	3598	1	-0.025875	0.36073	0.45585	0.999999	5071	1	-0.025875	chr11:102401284-102401684	gwas_dhs_lncap
chr11:102401455-102401855:19_119	3	0.1614	0.26256	0.999997	2833	2	-0.27168	0.12833	0.21918	0.97263	2649	1	-0.27168	chr11:102401455-102401855	gwas_dhs_lncap
chr11:2224560-2224960:277_377	5	0.040254	0.11581	0.99932	1105	2	-0.12382	0.98721	0.98726	0.999999	9284	0	-0.12382	chr11:2224560-2224960	gwas_dhs_lncap
chr11:2225220-2225620:68_168	9	0.0036464	0.019284	0.584016	273	7	-0.30638	0.56004	0.76673	0.999999	6451	1	-0.30638	chr11:2225220-2225620	gwas_dhs_lncap
chr11:2229860-2230260:271_371	8	0.00068708	0.0040232	0.294689	121	4	-0.25989	0.79133	0.88352	0.999999	7846	1	-0.25989	chr11:2229860-2230260	gwas_dhs_lncap
chr11:2231520-2231920:284_384	5	0.15666	0.31129	0.999997	2781	3	-0.12924	0.44354	0.59759	0.999999	5665	2	-0.12924	chr11:2231520-2231920	gwas_dhs_lncap
chr11:2232120-2232520:171_271	7	0.00088853	0.0050197	0.336388	133	4	-0.51028	0.27226	0.49094	0.999999	4286	1	-0.51028	chr11:2232120-2232520	gwas_dhs_lncap
chr11:65190045-65190445:158_258	7	0.0020904	0.01045	0.471594	196	4	-0.20324	0.84227	0.88811	0.999999	8114	1	-0.20324	chr11:65190045-65190445	positive_genes
chr11:65265033-65265433:205_305	6	0.0074862	0.029926	0.710359	403	3	-0.064871	0.10697	0.26021	0.976213	2380	2	-0.064871	chr11:65265033-65265433	positive_genes
chr11:68972420-68972820:241_341	8	0.020676	0.081197	0.917742	750	6	-0.14936	0.92014	0.93614	0.999999	8691	1	-0.14936	chr11:68972420-68972820	gwas_dhs_lncap
chr11:68983560-68983960:250_350	5	0.053039	0.14715	0.999997	1314	3	-0.16793	0.71893	0.77022	0.999999	7453	1	-0.16793	chr11:68983560-68983960	gwas_dhs_lncap
chr11:68985260-68985660:282_382	5	0.015537	0.050774	0.811906	620	3	-0.13488	0.91182	0.91227	0.999999	8630	0	-0.13488	chr11:68985260-68985660	gwas_dhs_lncap
chr11:69002280-69002680:329_429	4	0.25811	0.39874	0.999997	3901	1	0.34155	0.00081677	0.0029858	0.70454	44	3	0.34155	chr11:69002280-69002680	gwas_dhs_lncap
chr11:69008155-69008555:134_234	8	0.065081	0.1944	0.999997	1490	4	-0.042286	0.44819	0.67026	0.999999	5706	3	-0.042286	chr11:69008155-69008555	gwas_dhs_lncap
chr12:48389775-48390175:216_316	7	0.050738	0.15895	0.999997	1288	4	-0.21103	0.015627	0.060354	0.856048	603	3	-0.21103	chr12:48389775-48390175	gwas_dhs_lncap
chr12:48419515-48419915:291_391	3	0.36044	0.45798	0.999997	4789	1	-0.045773	0.20488	0.31811	0.990395	3605	1	-0.045773	chr12:48419515-48419915	gwas_dhs_lncap
chr12:48675595-48675995:152_252	8	0.20896	0.4329	0.999997	3361	3	0.07752	0.19825	0.41744	0.999406	3527	4	0.07752	chr12:48675595-48675995	gwas_dhs_lncap
chr12:49672535-49672935:230_330	2	0.11969	0.20063	0.999997	2297	2	-0.11518	0.88031	0.88041	0.999999	8376	0	-0.11518	chr12:49672535-49672935	gwas_dhs_lncap
chr12:49675800-49676200:225_325	6	0.10524	0.25698	0.999997	2093	1	0.13196	0.053567	0.15049	0.950505	1439	3	0.13196	chr12:49675800-49676200	gwas_dhs_lncap
chr12:53272890-53273290:235_335	5	0.00050921	0.0021957	0.203407	106	5	-0.35465	0.99924	0.99924	0.999999	9423	0	-0.35465	chr12:53272890-53273290	gwas_dhs_lncap
chr12:53273290-53273690:280_380	7	0.0090414	0.039919	0.762765	447	6	-0.26933	0.62765	0.77373	0.999999	6905	1	-0.26933	chr12:53273290-53273690	gwas_dhs_lncap
chr12:53273690-53274090:291_391	5	0.06275	0.16423	0.999997	1456	3	-0.1741	0.64761	0.73781	0.999999	7016	1	-0.1741	chr12:53273690-53274090	gwas_dhs_lncap
chr12:53274090-53274490:153_253	3	0.037801	0.092712	0.945021	1075	3	-0.15586	0.9622	0.96211	0.999999	9048	0	-0.15586	chr12:53274090-53274490	gwas_dhs_lncap
chr12:53298735-53299135:183_283	3	0.5876	0.6056	0.999997	6375	1	-0.11446	0.16831	0.27124	0.979412	3142	1	-0.11446	chr12:53298735-53299135	gwas_dhs_lncap
chr12:53300640-53301040:85_185	3	0.015279	0.039633	0.762765	612	2	-0.65918	0.63123	0.63944	0.999999	6923	1	-0.65918	chr12:53300640-53301040	gwas_dhs_lncap
chr12:53309415-53309815:20_120	2	0.19221	0.25485	0.999997	3193	1	-0.069221	0.45925	0.46668	0.999999	5792	1	-0.069221	chr12:53309415-53309815	gwas_dhs_lncap
chr12:53309484-53309884:170_270	7	0.0090652	0.040005	0.762765	449	2	0.042191	0.023662	0.084408	0.915477	789	2	0.042191	chr12:53309484-53309884	gwas_dhs_lncap
chr13:45316641-45317040:79_179	2	0.10707	0.18135	0.999997	2110	1	-0.069479	0.1166	0.19596	0.967513	2513	1	-0.069479	chr13:45316641-45317040	random_non_dhs
chr14:38064039-38064439:134_234	6	1.1665e-06	4.7153e-06	0.002723	18	5	-1.1056	0.083677	0.21412	0.97263	1983	1	-1.1056	chr14:38064039-38064439	positive_genes
chr14:53367375-53367775:29_129	3	0.014435	0.037559	0.762765	587	3	-0.42825	0.98556	0.98552	0.999999	9277	0	-0.42825	chr14:53367375-53367775	gwas_dhs_lncap
chr14:53386695-53387095:142_242	4	0.17108	0.3084	0.999997	2967	2	-0.12956	0.73823	0.74888	0.999999	7557	1	-0.12956	chr14:53386695-53387095	gwas_dhs_lncap
chr14:69133975-69134375:321_421	3	0.027347	0.068491	0.86285	879	2	-0.20437	0.12444	0.21418	0.97263	2608	1	-0.20437	chr14:69133975-69134375	gwas_dhs_lncap
chr17:10600649-10601049:163_263	2	0.064964	0.11386	0.998734	1485	1	-0.73711	0.67891	0.67939	0.999999	7218	0	-0.73711	chr17:10600649-10601049	gwas_dhs_lncap
chr17:10600695-10601095:253_353	4	0.037964	0.097492	0.960587	1078	3	-0.31743	0.95072	0.95093	0.999999	8952	0	-0.31743	chr17:10600695-10601095	gwas_dhs_lncap
chr17:10600711-10601111:238_338	8	0.00015776	0.0010253	0.124207	72	7	-0.28147	0.99181	0.9918	0.999999	9340	0	-0.28147	chr17:10600711-10601111	gwas_dhs_lncap
chr17:10616975-10617375:275_375	4	0.094735	0.20576	0.999997	1949	3	-0.19305	0.39359	0.53897	0.999999	5333	1	-0.19305	chr17:10616975-10617375	gwas_dhs_lncap
chr17:10778655-10779055:155_255	7	0.012748	0.051611	0.818235	552	4	-0.28962	0.82454	0.88187	0.999999	8023	1	-0.28962	chr17:10778655-10779055	gwas_dhs_lncap
chr17:10871335-10871735:9_109	5	0.14351	0.29156	0.999997	2607	3	-0.15168	0.59254	0.71634	0.999999	6672	1	-0.15168	chr17:10871335-10871735	gwas_dhs_lncap
chr17:11092475-11092875:8_108	2	0.60465	0.60482	0.999997	6483	0	0.064663	0.38205	0.40015	0.999406	5247	1	0.064663	chr17:11092475-11092875	gwas_dhs_lncap
chr17:11409955-11410355:174_274	6	0.0019477	0.0095149	0.462959	186	3	-0.16852	0.69767	0.80384	0.999999	7320	1	-0.16852	chr17:11409955-11410355	gwas_dhs_lncap
chr17:11502195-11502595:67_167	7	3.5948e-05	0.00020066	0.037921	49	7	-0.19836	0.99996	0.99997	0.999999	9435	0	-0.19836	chr17:11502195-11502595	gwas_dhs_lncap
chr17:12426075-12426475:342_442	2	0.23493	0.28629	0.999997	3657	1	-0.36434	0.78061	0.78063	0.999999	7782	0	-0.36434	chr17:12426075-12426475	gwas_dhs_lncap
chr17:12665275-12665675:87_187	3	0.017217	0.044422	0.78226	666	1	0.34026	0.048904	0.1118	0.939735	1352	2	0.34026	chr17:12665275-12665675	gwas_dhs_lncap
chr17:1812020-1812420:249_349	5	0.01242	0.042173	0.776784	544	2	-0.085206	0.64274	0.73576	0.999999	6984	1	-0.085206	chr17:1812020-1812420	gwas_dhs_lncap
chr17:20127215-20127615:5_105	4	0.11546	0.24279	0.999997	2237	3	-0.12693	0.2888	0.42982	0.999406	4467	1	-0.12693	chr17:20127215-20127615	gwas_dhs_lncap
chr17:35851370-35851770:117_217	7	0.036017	0.11944	0.999997	1037	4	-0.24208	0.53937	0.72156	0.999999	6333	2	-0.24208	chr17:35851370-35851770	gwas_dhs_lncap
chr17:35851375-35851775:87_187	4	0.02736	0.075645	0.898061	881	3	-0.20166	0.3477	0.49144	0.999999	4976	1	-0.20166	chr17:35851375-35851775	gwas_dhs_lncap
chr17:36074975-36075375:139_239	5	0.045575	0.12888	0.999997	1198	2	0.19938	0.037306	0.1083	0.939735	1089	3	0.19938	chr17:36074975-36075375	gwas_dhs_lncap
chr17:36099540-36099940:258_358	6	0.042444	0.12617	0.999997	1144	4	-0.20052	0.13947	0.30786	0.990395	2784	2	-0.20052	chr17:36099540-36099940	gwas_dhs_lncap
chr17:36101240-36101640:206_306	2	0.085944	0.14796	0.999997	1825	1	-0.14758	0.64018	0.64049	0.999999	6974	0	-0.14758	chr17:36101240-36101640	gwas_dhs_lncap
chr17:36102400-36102800:183_283	6	0.004326	0.018552	0.572882	299	4	-0.36008	0.15901	0.33273	0.996101	3022	1	-0.36008	chr17:36102400-36102800	gwas_dhs_lncap
chr17:36103480-36103880:5_105	6	0.05536	0.15479	0.999997	1358	4	-0.1663	0.83873	0.86161	0.999999	8097	1	-0.1663	chr17:36103480-36103880	gwas_dhs_lncap
chr17:38643320-38643720:71_171	7	0.012921	0.052191	0.819192	553	4	-0.10806	0.98007	0.9803	0.999999	9195	0	-0.10806	chr17:38643320-38643720	gwas_dhs_lncap
chr17:38705565-38705965:294_394	4	0.33448	0.47826	0.999997	4580	2	-0.065175	0.84627	0.84609	0.999999	8145	0	-0.065175	chr17:38705565-38705965	gwas_dhs_lncap
chr17:38705965-38706365:6_106	7	0.14499	0.33092	0.999997	2617	4	-0.12627	0.84691	0.88986	0.999999	8150	1	-0.12627	chr17:38705965-38706365	gwas_dhs_lncap
chr17:38706365-38706765:10_110	8	0.01088	0.046646	0.794166	493	6	-0.16743	0.78682	0.88065	0.999999	7821	1	-0.16743	chr17:38706365-38706765	gwas_dhs_lncap
chr17:39114315-39114715:320_420	3	0.091313	0.17023	0.999997	1893	2	-0.2185	0.61916	0.62965	0.999999	6830	1	-0.2185	chr17:39114315-39114715	gwas_dhs_lncap
chr17:40661320-40661720:0_100	2	0.017798	0.033128	0.711966	681	1	-0.25435	0.012031	0.022728	0.797698	482	1	-0.25435	chr17:40661320-40661720	gwas_dhs_lncap
chr17:41276380-41276780:34_134	2	0.00031755	0.00061717	0.08576	91	2	-1.094	0.94706	0.94726	0.999999	8917	0	-1.094	chr17:41276380-41276780	gwas_dhs_lncap
chr17:41322195-41322595:77_177	2	0.13643	0.21498	0.999997	2529	1	-0.1221	0.065362	0.1145	0.939735	1649	1	-0.1221	chr17:41322195-41322595	gwas_dhs_lncap
chr17:42853335-42853735:45_145	6	0.0018082	0.008948	0.462753	177	6	-0.4082	0.99819	0.99815	0.999999	9412	0	-0.4082	chr17:42853335-42853735	gwas_dhs_lncap
chr17:45345595-45345995:174_274	2	0.022401	0.041309	0.76686	784	2	-0.336	0.9776	0.97764	0.999999	9175	0	-0.336	chr17:45345595-45345995	gwas_dhs_lncap
chr17:47269590-47269990:159_259	7	0.0017692	0.0090161	0.462753	174	6	-0.29558	0.74874	0.85336	0.999999	7616	1	-0.29558	chr17:47269590-47269990	gwas_dhs_lncap
chr17:47269990-47270390:116_216	7	0.0069547	0.03151	0.711966	377	6	-0.23221	0.90345	0.91605	0.999999	8558	1	-0.23221	chr17:47269990-47270390	gwas_dhs_lncap
chr17:47270390-47270790:277_377	5	0.031111	0.092525	0.945021	950	4	-0.20351	0.96071	0.96071	0.999999	9035	0	-0.20351	chr17:47270390-47270790	gwas_dhs_lncap
chr17:47293700-47294100:72_172	7	0.0057091	0.026203	0.67811	333	6	-0.34427	0.9237	0.92867	0.999999	8715	1	-0.34427	chr17:47293700-47294100	gwas_dhs_lncap
chr17:47328980-47329380:45_145	3	0.0046516	0.012543	0.504451	308	3	-0.63265	0.98198	0.98189	0.999999	9225	0	-0.63265	chr17:47328980-47329380	gwas_dhs_lncap
chr17:47411195-47411595:99_199	4	0.07773	0.17441	0.999997	1697	3	-0.19964	0.97799	0.97819	0.999999	9179	0	-0.19964	chr17:47411195-47411595	gwas_dhs_lncap
chr17:47434995-47435395:48_148	4	0.23611	0.37595	0.999997	3671	2	-0.12666	0.66551	0.69882	0.999999	7126	1	-0.12666	chr17:47434995-47435395	gwas_dhs_lncap
chr17:47574400-47574800:242_342	8	5.426e-05	0.00033269	0.05515	54	8	-0.24768	0.99995	0.99994	0.999999	9434	0	-0.24768	chr17:47574400-47574800	gwas_dhs_lncap
chr17:47981740-47982140:321_421	3	0.0060948	0.016305	0.539828	356	2	-0.42237	0.92993	0.92962	0.999999	8767	0	-0.42237	chr17:47981740-47982140	gwas_dhs_lncap
chr17:48181980-48182380:4_104	7	0.14755	0.33517	0.999997	2651	3	-0.055257	0.082024	0.22015	0.97263	1950	2	-0.055257	chr17:48181980-48182380	gwas_dhs_lncap
chr17:48750940-48751340:342_442	2	0.090528	0.15546	0.999997	1881	1	-0.01241	0.098669	0.16836	0.964222	2240	1	-0.01241	chr17:48750940-48751340	gwas_dhs_lncap
chr17:48768540-48768940:67_167	7	0.41144	0.6302	0.999997	5195	3	0.10187	0.14143	0.32457	0.992603	2813	4	0.10187	chr17:48768540-48768940	gwas_dhs_lncap
chr17:48771595-48771995:0_100	4	0.02823	0.07741	0.910897	899	3	-0.35602	0.46679	0.59488	0.999999	5863	1	-0.35602	chr17:48771595-48771995	gwas_dhs_lncap
chr17:4922120-4922520:156_256	8	0.01598	0.065096	0.856335	634	3	-0.12765	0.98458	0.98448	0.999999	9261	0	-0.12765	chr17:4922120-4922520	gwas_dhs_lncap
chr17:52978495-52978895:295_395	7	0.041864	0.1355	0.999997	1125	4	-0.24043	0.98297	0.98317	0.999999	9240	0	-0.24043	chr17:52978495-52978895	gwas_dhs_lncap
chr17:57974515-57974915:23_123	4	0.032056	0.085252	0.925919	967	3	-0.22878	0.94371	0.94389	0.999999	8900	0	-0.22878	chr17:57974515-57974915	gwas_dhs_lncap
chr17:58798235-58798635:1_101	4	0.0095917	0.032469	0.711966	464	4	-0.12214	0.99041	0.99044	0.999999	9327	0	-0.12214	chr17:58798235-58798635	gwas_dhs_lncap
chr17:617620-618020:169_269	4	0.0092751	0.031469	0.711966	459	4	-0.46132	0.99072	0.99076	0.999999	9333	0	-0.46132	chr17:617620-618020	gwas_dhs_lncap
chr17:618875-619275:142_242	5	0.0027595	0.011512	0.503598	234	3	-0.43915	0.34904	0.51683	0.999999	4989	1	-0.43915	chr17:618875-619275	gwas_dhs_lncap
chr17:62366975-62367375:223_323	4	0.018497	0.056794	0.832013	700	3	-0.22483	0.89658	0.89631	0.999999	8512	0	-0.22483	chr17:62366975-62367375	gwas_dhs_lncap
chr17:6296595-6296995:9_109	7	0.007414	0.033292	0.711966	402	3	-0.094292	0.81079	0.87717	0.999999	7938	1	-0.094292	chr17:6296595-6296995	gwas_dhs_lncap
chr17:66308620-66309020:130_230	6	0.043065	0.12752	0.999997	1157	2	-0.032398	0.41371	0.60549	0.999999	5466	2	-0.032398	chr17:66308620-66309020	gwas_dhs_lncap
chr17:69108415-69108815:102_202	2	0.52006	0.5222	0.999997	5951	1	0.29528	0.0014752	0.0028538	0.70454	66	1	0.29528	chr17:69108415-69108815	gwas_dhs_lncap
chr17:70643420-70643820:8_108	7	0.042641	0.13755	0.999997	1150	4	-0.14078	0.20729	0.42443	0.999406	3634	3	-0.14078	chr17:70643420-70643820	gwas_dhs_lncap
chr17:71581580-71581980:129_229	7	0.0087171	0.038582	0.762765	431	5	-0.27357	0.99822	0.99818	0.999999	9414	0	-0.27357	chr17:71581580-71581980	gwas_dhs_lncap
chr17:73348075-73348475:106_206	7	0.1874	0.39897	0.999997	3128	4	-0.11322	0.45514	0.67256	0.999999	5759	3	-0.11322	chr17:73348075-73348475	gwas_dhs_lncap
chr17:73675680-73676080:41_141	7	0.078384	0.21449	0.999997	1706	3	-0.043329	0.62495	0.77205	0.999999	6880	1	-0.043329	chr17:73675680-73676080	gwas_dhs_lncap
chr17:73892860-73893260:84_184	2	0.39034	0.40789	0.999997	5008	1	-0.13508	0.79978	0.79967	0.999999	7885	0	-0.13508	chr17:73892860-73893260	gwas_dhs_lncap
chr17:73892884-73893284:155_255	6	0.083394	0.21371	0.999997	1782	3	-0.083744	0.8564	0.87174	0.999999	8208	1	-0.083744	chr17:73892884-73893284	gwas_dhs_lncap
chr17:74192755-74193155:207_307	7	0.0053878	0.024883	0.656257	324	5	-0.29832	0.78285	0.86876	0.999999	7793	1	-0.29832	chr17:74192755-74193155	gwas_dhs_lncap
chr17:76286160-76286560:66_166	4	0.23377	0.37347	0.999997	3637	1	0.29276	0.0041962	0.014844	0.797698	186	3	0.29276	chr17:76286160-76286560	gwas_dhs_lncap
chr17:7883995-7884395:211_311	4	0.0054948	0.019141	0.58344	327	4	-0.14705	0.99451	0.99456	0.999999	9373	0	-0.14705	chr17:7883995-7884395	gwas_dhs_lncap
chr17:80858960-80859360:358_458	2	0.12078	0.20228	0.999997	2311	2	-0.13483	0.87922	0.87931	0.999999	8369	0	-0.13483	chr17:80858960-80859360	gwas_dhs_lncap
chr17:8188575-8188975:332_432	2	0.16695	0.23666	0.999997	2919	1	-0.10641	0.3792	0.39775	0.999406	5235	1	-0.10641	chr17:8188575-8188975	gwas_dhs_lncap
chr17:851580-851980:305_405	2	0.18028	0.24607	0.999997	3060	1	0.11845	0.059284	0.10447	0.939735	1544	1	0.11845	chr17:851580-851980	gwas_dhs_lncap
chr17:858575-858975:211_311	2	0.47958	0.48512	0.999997	5686	1	0.026878	0.30246	0.3364	0.996101	4562	1	0.026878	chr17:858575-858975	gwas_dhs_lncap
chr17:9961920-9962320:231_331	5	0.17083	0.33233	0.999997	2961	1	0.082152	0.10217	0.22695	0.97263	2304	2	0.082152	chr17:9961920-9962320	gwas_dhs_lncap
chr18:76767080-76767480:0_100	6	0.21413	0.40287	0.999997	3411	3	-0.10707	0.54169	0.69434	0.999999	6348	2	-0.10707	chr18:76767080-76767480	gwas_dhs_lncap
chr19:42467486-42467885:109_209	6	0.020181	0.072512	0.878681	741	3	-0.1372	0.26221	0.46066	0.999999	4200	3	-0.1372	chr19:42467486-42467885	random_non_dhs
chr19:51364275-51364675:332_432	4	0.15947	0.29625	0.999997	2817	2	-0.077615	0.4252	0.57206	0.999999	5554	2	-0.077615	chr19:51364275-51364675	gwas_dhs_lncap
chr2:105302455-105302855:134_234	7	0.01439	0.056728	0.832013	583	3	-0.030513	0.24607	0.46416	0.999999	4019	2	-0.030513	chr2:105302455-105302855	gwas_dhs_lncap
chr2:10701740-10702140:196_296	5	0.10518	0.2326	0.999997	2091	3	-0.17344	0.1868	0.35531	0.999406	3382	2	-0.17344	chr2:10701740-10702140	gwas_dhs_lncap
chr2:10730835-10731235:311_411	2	0.079437	0.13747	0.999997	1722	2	-0.28169	0.92056	0.9206	0.999999	8693	0	-0.28169	chr2:10730835-10731235	gwas_dhs_lncap
chr2:10738055-10738455:298_398	2	0.058504	0.1032	0.974414	1404	1	-0.36856	0.78795	0.78792	0.999999	7829	0	-0.36856	chr2:10738055-10738455	gwas_dhs_lncap
chr2:10740135-10740535:198_298	5	0.1613	0.31831	0.999997	2830	2	0.11569	0.043316	0.12335	0.939735	1230	3	0.11569	chr2:10740135-10740535	gwas_dhs_lncap
chr2:111559175-111559575:42_142	4	0.0023554	0.0084607	0.449132	206	3	-0.35207	0.2407	0.37964	0.999406	3973	1	-0.35207	chr2:111559175-111559575	gwas_dhs_lncap
chr2:119592480-119592880:65_165	8	0.039399	0.13312	0.999997	1096	5	-0.16507	0.86179	0.91541	0.999999	8244	1	-0.16507	chr2:119592480-119592880	gwas_dhs_lncap
chr2:122156535-122156935:364_464	2	0.18398	0.24873	0.999997	3088	1	-0.27796	0.59023	0.59044	0.999999	6654	0	-0.27796	chr2:122156535-122156935	gwas_dhs_lncap
chr2:127783140-127783540:307_407	6	0.062885	0.17102	0.999997	1457	4	-0.24077	0.9288	0.92826	0.999999	8757	0	-0.24077	chr2:127783140-127783540	gwas_dhs_lncap
chr2:128168675-128169075:179_279	6	0.075343	0.19729	0.999997	1658	4	-0.12023	0.96577	0.96546	0.999999	9071	0	-0.12023	chr2:128168675-128169075	gwas_dhs_lncap
chr2:128615491-128615891:73_173	5	0.004103	0.016984	0.547714	291	3	-0.19309	0.99158	0.99171	0.999999	9337	0	-0.19309	chr2:128615491-128615891	positive_genes
chr2:133036780-133037180:17_117	5	0.035078	0.10271	0.974414	1019	4	-0.15928	0.20098	0.3759	0.999406	3558	1	-0.15928	chr2:133036780-133037180	gwas_dhs_lncap
chr2:136857420-136857820:129_229	8	0.01383	0.057483	0.836908	565	6	-0.15801	0.18918	0.40485	0.999406	3417	2	-0.15801	chr2:136857420-136857820	gwas_dhs_lncap
chr2:152198295-152198695:53_153	2	0.78028	0.78032	0.999997	7576	0	0.14204	0.17973	0.24425	0.972894	3285	1	0.14204	chr2:152198295-152198695	gwas_dhs_lncap
chr2:15924038-15924437:33_133	3	0.10699	0.19146	0.999997	2109	1	-0.10209	0.83553	0.83507	0.999999	8078	0	-0.10209	chr2:15924038-15924437	random_non_dhs
chr2:171162195-171162595:244_344	4	0.0093828	0.031809	0.711966	461	4	-0.18398	0.99062	0.99066	0.999999	9332	0	-0.18398	chr2:171162195-171162595	gwas_dhs_lncap
chr2:173296135-173296535:17_117	6	0.087154	0.2212	0.999997	1844	3	-0.098105	0.58819	0.7286	0.999999	6641	2	-0.098105	chr2:173296135-173296535	gwas_dhs_lncap
chr2:173303700-173304100:180_280	4	0.018624	0.057044	0.834373	704	3	-0.46991	0.77482	0.77794	0.999999	7761	1	-0.46991	chr2:173303700-173304100	gwas_dhs_lncap
chr2:173311315-173311715:64_164	3	0.033024	0.081855	0.920833	989	3	-0.12629	0.96698	0.96685	0.999999	9077	0	-0.12629	chr2:173311315-173311715	gwas_dhs_lncap
chr2:173313275-173313675:42_142	2	0.10044	0.17115	0.999997	2036	2	-0.17051	0.89956	0.89967	0.999999	8534	0	-0.17051	chr2:173313275-173313675	gwas_dhs_lncap
chr2:173319855-173320255:0_100	5	0.020795	0.065188	0.856335	751	3	-0.23555	0.25676	0.43994	0.999999	4129	2	-0.23555	chr2:173319855-173320255	gwas_dhs_lncap
chr2:173399620-173400020:54_154	3	0.15873	0.25908	0.999997	2805	1	0.019904	0.31913	0.43237	0.999406	4715	1	0.019904	chr2:173399620-173400020	gwas_dhs_lncap
chr2:175209740-175210140:218_318	6	0.024489	0.084641	0.925919	824	4	-0.23169	0.29054	0.4943	0.999999	4486	1	-0.23169	chr2:175209740-175210140	gwas_dhs_lncap
chr2:175543195-175543595:323_423	3	0.025552	0.064291	0.856335	844	3	-0.46081	0.97445	0.97442	0.999999	9143	0	-0.46081	chr2:175543195-175543595	gwas_dhs_lncap
chr2:179032515-179032915:117_217	4	0.0018227	0.0065411	0.396198	179	3	-0.59123	0.59068	0.6549	0.999999	6656	1	-0.59123	chr2:179032515-179032915	gwas_dhs_lncap
chr2:179091915-179092315:159_259	3	0.0061319	0.016397	0.539828	358	3	-0.30493	0.99387	0.99384	0.999999	9366	0	-0.30493	chr2:179091915-179092315	gwas_dhs_lncap
chr2:180615895-180616295:93_193	4	0.090708	0.19816	0.999997	1886	3	-0.16618	0.69593	0.71865	0.999999	7310	1	-0.16618	chr2:180615895-180616295	gwas_dhs_lncap
chr2:186923795-186924195:205_305	4	0.0024636	0.0088338	0.462753	217	2	-0.13578	0.88273	0.88244	0.999999	8401	0	-0.13578	chr2:186923795-186924195	gwas_dhs_lncap
chr2:188844895-188845295:79_179	2	0.8664	0.86656	0.999997	8086	0	0.15929	0.47211	0.47815	0.999999	5895	1	0.15929	chr2:188844895-188845295	gwas_dhs_lncap
chr2:189258415-189258815:97_197	4	0.098101	0.21194	0.999997	1993	3	-0.12112	0.9805	0.98067	0.999999	9203	0	-0.12112	chr2:189258415-189258815	gwas_dhs_lncap
chr2:190701355-190701755:275_375	4	0.031229	0.083566	0.925919	953	3	-0.28243	0.66973	0.7015	0.999999	7151	1	-0.28243	chr2:190701355-190701755	gwas_dhs_lncap
chr2:192635995-192636395:17_117	2	0.13549	0.21432	0.999997	2519	1	0.0042237	0.12551	0.20577	0.97263	2620	1	0.0042237	chr2:192635995-192636395	gwas_dhs_lncap
chr2:193254015-193254415:49_149	2	0.18005	0.24589	0.999997	3058	1	-0.13415	0.65042	0.65073	0.999999	7033	0	-0.13415	chr2:193254015-193254415	gwas_dhs_lncap
chr2:201278095-201278495:328_428	3	0.22092	0.33841	0.999997	3497	2	-0.11833	0.95076	0.95075	0.999999	8954	0	-0.11833	chr2:201278095-201278495	gwas_dhs_lncap
chr2:201323115-201323515:97_197	3	0.17414	0.27903	0.999997	3003	2	-0.15779	0.13753	0.23121	0.97263	2749	1	-0.15779	chr2:201323115-201323515	gwas_dhs_lncap
chr2:201483235-201483635:105_205	6	0.0073112	0.029373	0.700883	398	5	-0.24506	0.48794	0.6562	0.999999	5997	1	-0.24506	chr2:201483235-201483635	gwas_dhs_lncap
chr2:203511095-203511495:0_100	6	0.050734	0.14456	0.999997	1287	4	-0.16449	0.8636	0.87615	0.999999	8255	1	-0.16449	chr2:203511095-203511495	gwas_dhs_lncap
chr2:203622835-203623235:66_166	4	0.032902	0.087056	0.929479	985	3	-0.23093	0.78382	0.78563	0.999999	7805	1	-0.23093	chr2:203622835-203623235	gwas_dhs_lncap
chr2:20881920-20882320:246_346	3	0.21203	0.32715	0.999997	3394	1	0.089903	0.27342	0.40402	0.999406	4306	2	0.089903	chr2:20881920-20882320	gwas_dhs_lncap
chr2:212384275-212384675:116_216	2	0.35203	0.37643	0.999997	4718	1	-0.029989	0.43954	0.44935	0.999999	5637	1	-0.029989	chr2:212384275-212384675	gwas_dhs_lncap
chr2:213995475-213995875:331_431	2	0.30797	0.34161	0.999997	4368	1	-0.040847	0.42357	0.43539	0.999406	5543	1	-0.040847	chr2:213995475-213995875	gwas_dhs_lncap
chr2:217129375-217129775:318_418	4	0.015298	0.049897	0.811906	615	2	-0.10895	0.049204	0.11953	0.939735	1361	1	-0.10895	chr2:217129375-217129775	gwas_dhs_lncap
chr2:217425155-217425555:94_194	4	0.055136	0.13132	0.999997	1356	3	-0.21377	0.73879	0.7493	0.999999	7562	1	-0.21377	chr2:217425155-217425555	gwas_dhs_lncap
chr2:218864400-218864800:59_159	7	0.61844	0.76925	0.999997	6572	2	-0.00043402	0.42163	0.63981	0.999999	5525	2	-0.00043402	chr2:218864400-218864800	gwas_dhs_lncap
chr2:219743920-219744320:334_434	3	0.025033	0.063017	0.854305	834	3	-0.26398	0.97497	0.97492	0.999999	9158	0	-0.26398	chr2:219743920-219744320	gwas_dhs_lncap
chr2:220267635-220268035:117_217	7	0.048954	0.15437	0.999997	1262	4	-0.22417	0.63765	0.77992	0.999999	6958	2	-0.22417	chr2:220267635-220268035	gwas_dhs_lncap
chr2:220640835-220641235:244_344	2	0.015884	0.029708	0.707073	629	2	-0.33546	0.98412	0.98418	0.999999	9254	0	-0.33546	chr2:220640835-220641235	gwas_dhs_lncap
chr2:223780295-223780695:294_394	2	0.085171	0.14677	0.999997	1814	2	-0.19424	0.91483	0.91495	0.999999	8654	0	-0.19424	chr2:223780295-223780695	gwas_dhs_lncap
chr2:224557035-224557435:251_351	2	0.073589	0.12792	0.999997	1625	2	-0.16605	0.92641	0.92654	0.999999	8731	0	-0.16605	chr2:224557035-224557435	gwas_dhs_lncap
chr2:224648740-224649140:32_132	6	0.01516	0.056166	0.832013	605	3	-0.22207	0.049981	0.14254	0.94523	1375	2	-0.22207	chr2:224648740-224649140	gwas_dhs_lncap
chr2:235239420-235239820:89_189	6	0.076411	0.19949	0.999997	1672	1	0.12181	0.060304	0.16509	0.964222	1565	4	0.12181	chr2:235239420-235239820	gwas_dhs_lncap
chr2:236515115-236515515:285_385	2	0.4948	0.49887	0.999997	5795	1	0.011868	0.33726	0.36374	0.999406	4873	1	0.011868	chr2:236515115-236515515	gwas_dhs_lncap
chr2:236745275-236745675:191_291	7	0.013539	0.054097	0.823129	562	4	-0.35249	0.95376	0.95435	0.999999	8975	0	-0.35249	chr2:236745275-236745675	gwas_dhs_lncap
chr2:236772040-236772440:8_108	7	0.021768	0.078979	0.910957	766	5	-0.28623	0.55975	0.73322	0.999999	6449	2	-0.28623	chr2:236772040-236772440	gwas_dhs_lncap
chr2:238356780-238357180:358_458	2	0.12219	0.20442	0.999997	2337	1	-0.19166	0.62408	0.62446	0.999999	6874	0	-0.19166	chr2:238356780-238357180	gwas_dhs_lncap
chr2:238361060-238361460:0_100	7	0.13752	0.31834	0.999997	2540	4	-0.099133	0.72099	0.83399	0.999999	7465	2	-0.099133	chr2:238361060-238361460	gwas_dhs_lncap
chr2:238376875-238377275:153_253	2	0.033028	0.060056	0.848237	990	2	-0.36661	0.96697	0.9671	0.999999	9076	0	-0.36661	chr2:238376875-238377275	gwas_dhs_lncap
chr2:238380100-238380500:117_217	6	0.19806	0.38319	0.999997	3259	2	-0.058213	0.51819	0.67768	0.999999	6178	2	-0.058213	chr2:238380100-238380500	gwas_dhs_lncap
chr2:238381580-238381980:147_247	8	0.0038681	0.020071	0.597749	282	5	-0.28458	0.75276	0.86034	0.999999	7636	2	-0.28458	chr2:238381580-238381980	gwas_dhs_lncap
chr2:238383760-238384160:311_411	2	0.011794	0.022301	0.630892	512	2	-0.64279	0.98821	0.9882	0.999999	9295	0	-0.64279	chr2:238383760-238384160	gwas_dhs_lncap
chr2:238384780-238385180:246_346	6	0.092269	0.23145	0.999997	1909	4	-0.12907	0.9311	0.93058	0.999999	8776	0	-0.12907	chr2:238384780-238385180	gwas_dhs_lncap
chr2:238388415-238388815:237_337	3	0.17503	0.28014	0.999997	3011	2	-0.20309	0.70996	0.71027	0.999999	7402	1	-0.20309	chr2:238388415-238388815	gwas_dhs_lncap
chr2:238396480-238396880:246_346	6	0.06091	0.16662	0.999997	1428	4	-0.14225	0.42406	0.61252	0.999999	5547	2	-0.14225	chr2:238396480-238396880	gwas_dhs_lncap
chr2:238398115-238398515:7_107	6	0.27738	0.47926	0.999997	4079	3	-0.071129	0.25387	0.45057	0.999999	4104	3	-0.071129	chr2:238398115-238398515	gwas_dhs_lncap
chr2:238441480-238441880:43_143	6	0.17723	0.35713	0.999997	3037	3	-0.16331	0.52002	0.679	0.999999	6195	1	-0.16331	chr2:238441480-238441880	gwas_dhs_lncap
chr2:238448680-238449080:343_443	2	0.018445	0.034278	0.722982	699	2	-0.9032	0.94413	0.9442	0.999999	8904	0	-0.9032	chr2:238448680-238449080	gwas_dhs_lncap
chr2:240144380-240144780:0_100	3	0.17641	0.28194	0.999997	3027	1	0.31478	0.011707	0.030837	0.811492	471	2	0.31478	chr2:240144380-240144780	gwas_dhs_lncap
chr2:240166780-240167180:223_323	7	0.37095	0.5908	0.999997	4860	3	-0.11104	0.051336	0.16047	0.958292	1402	2	-0.11104	chr2:240166780-240167180	gwas_dhs_lncap
chr2:240225815-240226215:259_359	5	0.0097746	0.034759	0.731494	469	2	-0.097993	0.44598	0.59975	0.999999	5679	1	-0.097993	chr2:240225815-240226215	gwas_dhs_lncap
chr2:240418920-240419320:179_279	7	0.028484	0.098473	0.965218	901	4	-0.19022	0.66476	0.79702	0.999999	7122	1	-0.19022	chr2:240418920-240419320	gwas_dhs_lncap
chr2:240615120-240615520:55_155	6	0.0015925	0.0079484	0.434127	168	6	-0.31293	0.99841	0.9984	0.999999	9415	0	-0.31293	chr2:240615120-240615520	gwas_dhs_lncap
chr2:241395700-241396100:56_156	8	0.092373	0.25481	0.999997	1911	5	-0.10549	0.95903	0.95956	0.999999	9021	1	-0.10549	chr2:241395700-241396100	gwas_dhs_lncap
chr2:241971140-241971540:108_208	7	0.027203	0.094886	0.950773	871	5	-0.24263	0.24193	0.46001	0.999999	3989	2	-0.24263	chr2:241971140-241971540	gwas_dhs_lncap
chr2:242211580-242211980:198_298	6	0.1332	0.3014	0.999997	2479	3	-0.049588	0.4365	0.62091	0.999999	5622	2	-0.049588	chr2:242211580-242211980	gwas_dhs_lncap
chr2:242218895-242219295:304_404	2	0.099675	0.16996	0.999997	2025	2	-0.11781	0.90032	0.90043	0.999999	8538	0	-0.11781	chr2:242218895-242219295	gwas_dhs_lncap
chr2:242236495-242236895:316_416	2	0.025383	0.046579	0.794166	841	2	-0.28109	0.97462	0.97471	0.999999	9151	0	-0.28109	chr2:242236495-242236895	gwas_dhs_lncap
chr2:242260535-242260935:7_107	6	0.025277	0.086598	0.926684	839	3	-0.038033	0.90992	0.91037	0.999999	8623	1	-0.038033	chr2:242260535-242260935	gwas_dhs_lncap
chr2:242269115-242269515:341_441	2	0.081936	0.14144	0.999997	1762	2	-0.17055	0.91806	0.91814	0.999999	8679	0	-0.17055	chr2:242269115-242269515	gwas_dhs_lncap
chr2:242294315-242294715:343_443	3	0.022327	0.056686	0.832013	779	3	-0.22409	0.97767	0.97759	0.999999	9177	0	-0.22409	chr2:242294315-242294715	gwas_dhs_lncap
chr2:242421080-242421480:5_105	5	0.48572	0.63496	0.999997	5735	2	0.034994	0.17856	0.34324	0.996101	3269	2	0.034994	chr2:242421080-242421480	gwas_dhs_lncap
chr2:242429720-242430120:199_299	8	0.035223	0.12264	0.999997	1025	5	-0.14263	0.88071	0.92115	0.999999	8378	1	-0.14263	chr2:242429720-242430120	gwas_dhs_lncap
chr2:242431540-242431940:183_283	5	0.038714	0.11192	0.996453	1087	2	0.046428	0.51208	0.65741	0.999999	6137	2	0.046428	chr2:242431540-242431940	gwas_dhs_lncap
chr2:242434050-242434450:143_243	4	0.014595	0.047946	0.80327	589	3	-0.32379	0.53055	0.62444	0.999999	6265	1	-0.32379	chr2:242434050-242434450	gwas_dhs_lncap
chr2:242434450-242434850:0_100	4	0.10368	0.22203	0.999997	2068	2	-0.11691	0.38541	0.53041	0.999999	5267	1	-0.11691	chr2:242434450-242434850	gwas_dhs_lncap
chr2:242434850-242435250:122_222	5	0.038284	0.11081	0.990581	1082	4	-0.25172	0.94443	0.94463	0.999999	8906	0	-0.25172	chr2:242434850-242435250	gwas_dhs_lncap
chr2:242556095-242556495:33_133	7	3.4187e-05	0.00019018	0.036674	47	3	0.032288	0.02682	0.093593	0.933444	848	2	0.032288	chr2:242556095-242556495	gwas_dhs_lncap
chr2:242614180-242614580:60_160	6	0.13133	0.29903	0.999997	2444	3	-0.17168	0.90353	0.90482	0.999999	8560	1	-0.17168	chr2:242614180-242614580	gwas_dhs_lncap
chr2:242997700-242998100:146_246	8	0.0011507	0.0064416	0.396198	146	7	-0.25549	0.19457	0.41234	0.999406	3498	1	-0.25549	chr2:242997700-242998100	gwas_dhs_lncap
chr2:43555275-43555675:45_145	8	0.037212	0.12767	0.999997	1058	4	-0.088692	0.057089	0.17552	0.964222	1501	4	-0.088692	chr2:43555275-43555675	gwas_dhs_lncap
chr2:85741415-85741815:31_131	2	0.14405	0.22033	0.999997	2610	1	-0.1096	0.49166	0.49574	0.999999	6027	1	-0.1096	chr2:85741415-85741815	gwas_dhs_lncap
chr2:85758095-85758495:89_189	6	0.084006	0.21493	0.999997	1793	4	-0.11107	0.92968	0.92917	0.999999	8765	0	-0.11107	chr2:85758095-85758495	gwas_dhs_lncap
chr2:85764815-85765215:25_125	6	0.019563	0.070538	0.872395	721	3	-0.26133	0.0058839	0.024125	0.797869	261	2	-0.26133	chr2:85764815-85765215	gwas_dhs_lncap
chr2:85803215-85803615:240_340	6	0.002763	0.012699	0.504451	235	4	-0.23309	0.74006	0.81836	0.999999	7568	1	-0.23309	chr2:85803215-85803615	gwas_dhs_lncap
chr2:85804920-85805320:146_246	8	0.11267	0.29444	0.999997	2207	3	-0.066273	0.48096	0.69738	0.999999	5945	2	-0.066273	chr2:85804920-85805320	gwas_dhs_lncap
chr20:62370140-62370540:18_118	7	0.011521	0.047853	0.803132	507	5	-0.36509	0.82345	0.88147	0.999999	8016	1	-0.36509	chr20:62370140-62370540	gwas_dhs_lncap
chr20:62372010-62372410:59_159	7	0.013219	0.053119	0.822819	558	4	-0.24998	0.62356	0.77116	0.999999	6873	2	-0.24998	chr20:62372010-62372410	gwas_dhs_lncap
chr20:62372410-62372810:342_442	2	0.00093382	0.0017902	0.181891	139	1	-1.0044	0.84217	0.84209	0.999999	8111	0	-1.0044	chr20:62372410-62372810	gwas_dhs_lncap
chr20:62372557-62372957:230_330	7	0.11604	0.2814	0.999997	2244	3	-0.066701	0.88568	0.90673	0.999999	8420	1	-0.066701	chr20:62372557-62372957	gwas_dhs_lncap
chr20:62372810-62373210:248_348	5	0.012346	0.041972	0.776784	542	4	-0.18475	0.99308	0.99312	0.999999	9357	0	-0.18475	chr20:62372810-62373210	gwas_dhs_lncap
chr20:62373580-62373980:191_291	4	0.0096045	0.032511	0.711966	465	1	-0.015674	0.50313	0.61134	0.999999	6084	1	-0.015674	chr20:62373580-62373980	gwas_dhs_lncap
chr21:44527497-44527897:130_230	8	0.0050149	0.024657	0.656257	319	6	-0.23643	0.78221	0.87784	0.999999	7789	2	-0.23643	chr21:44527497-44527897	positive_genes
chr3:113277095-113277495:99_199	4	0.019612	0.059236	0.84422	722	3	-0.31346	0.91546	0.9152	0.999999	8662	0	-0.31346	chr3:113277095-113277495	gwas_dhs_lncap
chr3:127907520-127907920:332_432	2	0.0066393	0.012634	0.504451	368	1	-0.54137	0.59163	0.59184	0.999999	6667	0	-0.54137	chr3:127907520-127907920	gwas_dhs_lncap
chr3:127919935-127920335:187_287	5	0.10636	0.23448	0.999997	2104	3	-0.13762	0.92941	0.92974	0.999999	8763	0	-0.13762	chr3:127919935-127920335	gwas_dhs_lncap
chr3:127934500-127934900:258_358	6	0.094318	0.23554	0.999997	1943	4	-0.13686	0.60214	0.73913	0.999999	6727	1	-0.13686	chr3:127934500-127934900	gwas_dhs_lncap
chr3:127936555-127936955:136_236	4	0.020547	0.061193	0.850571	746	2	-0.2068	0.86317	0.86294	0.999999	8252	0	-0.2068	chr3:127936555-127936955	gwas_dhs_lncap
chr3:127993840-127994240:129_229	7	0.016068	0.061932	0.850571	637	4	-0.38503	0.39606	0.61466	0.999999	5342	3	-0.38503	chr3:127993840-127994240	gwas_dhs_lncap
chr3:128058235-128058635:128_228	3	0.072007	0.1442	0.999997	1598	2	-0.1599	0.77581	0.77544	0.999999	7770	0	-0.1599	chr3:128058235-128058635	gwas_dhs_lncap
chr3:141121695-141122095:255_355	5	0.28004	0.46114	0.999997	4098	2	-0.047111	0.85099	0.85394	0.999999	8176	1	-0.047111	chr3:141121695-141122095	gwas_dhs_lncap
chr3:87119155-87119555:210_310	6	0.016705	0.061337	0.850571	653	5	-0.23759	0.97262	0.97235	0.999999	9129	0	-0.23759	chr3:87119155-87119555	gwas_dhs_lncap
chr4:95524475-95524875:268_368	2	0.26021	0.30505	0.999997	3930	1	-0.17558	0.85015	0.85019	0.999999	8172	0	-0.17558	chr4:95524475-95524875	gwas_dhs_lncap
chr4:95571815-95572215:40_140	2	0.012217	0.023078	0.65074	537	2	-0.549	0.91316	0.91328	0.999999	8636	0	-0.549	chr4:95571815-95572215	gwas_dhs_lncap
chr4:95575175-95575575:231_331	5	0.00061523	0.0026641	0.226786	114	5	-0.32777	0.99938	0.99937	0.999999	9426	0	-0.32777	chr4:95575175-95575575	gwas_dhs_lncap
chr4:95589795-95590195:315_415	2	0.14526	0.22119	0.999997	2620	1	0.038798	0.050785	0.090233	0.929781	1396	1	0.038798	chr4:95589795-95590195	gwas_dhs_lncap
chr5:1279840-1280240:233_333	8	0.079171	0.22622	0.999997	1718	5	-0.19167	0.42879	0.65424	0.999999	5568	1	-0.19167	chr5:1279840-1280240	gwas_dhs_lncap
chr6:109292515-109292915:205_305	5	0.12234	0.25928	0.999997	2343	3	-0.16009	0.33796	0.50762	0.999999	4879	2	-0.16009	chr6:109292515-109292915	gwas_dhs_lncap
chr6:109316495-109316895:249_349	5	0.027022	0.081797	0.920833	868	3	-0.23686	0.92658	0.92697	0.999999	8732	0	-0.23686	chr6:109316495-109316895	gwas_dhs_lncap
chr6:109323175-109323575:226_326	2	0.48511	0.49007	0.999997	5730	1	0.064065	0.4038	0.41849	0.999406	5398	1	0.064065	chr6:109323175-109323575	gwas_dhs_lncap
chr6:109325355-109325755:46_146	2	0.22786	0.28098	0.999997	3564	1	-0.15632	0.79791	0.79784	0.999999	7871	0	-0.15632	chr6:109325355-109325755	gwas_dhs_lncap
chr6:109330595-109330995:59_159	5	0.14995	0.30129	0.999997	2699	3	-0.15738	0.90424	0.90457	0.999999	8572	0	-0.15738	chr6:109330595-109330995	gwas_dhs_lncap
chr6:109341135-109341535:200_300	2	0.10948	0.18503	0.999997	2144	2	-0.27669	0.89052	0.89059	0.999999	8472	0	-0.27669	chr6:109341135-109341535	gwas_dhs_lncap
chr6:109344595-109344995:79_179	3	0.17518	0.28033	0.999997	3013	2	-0.16054	0.84427	0.84378	0.999999	8131	0	-0.16054	chr6:109344595-109344995	gwas_dhs_lncap
chr6:109355835-109356235:247_347	3	0.065521	0.13551	0.999997	1505	2	-0.22683	0.48297	0.53057	0.999999	5962	1	-0.22683	chr6:109355835-109356235	gwas_dhs_lncap
chr6:109357690-109358090:9_109	4	0.41813	0.56465	0.999997	5251	2	-0.069202	0.60688	0.66404	0.999999	6754	1	-0.069202	chr6:109357690-109358090	gwas_dhs_lncap
chr6:109358090-109358490:241_341	3	0.078562	0.15319	0.999997	1709	2	-0.22615	0.73436	0.73427	0.999999	7538	0	-0.22615	chr6:109358090-109358490	gwas_dhs_lncap
chr6:11217615-11218015:166_266	2	0.18759	0.25137	0.999997	3129	1	-0.13264	0.6045	0.60467	0.999999	6739	0	-0.13264	chr6:11217615-11218015	gwas_dhs_lncap
chr6:117114055-117114455:332_432	2	0.068267	0.11921	0.999997	1547	1	-0.28194	0.71129	0.71162	0.999999	7406	0	-0.28194	chr6:117114055-117114455	gwas_dhs_lncap
chr6:117122355-117122755:182_282	5	0.086311	0.20266	0.999997	1832	3	-0.20684	0.42194	0.57885	0.999999	5529	2	-0.20684	chr6:117122355-117122755	gwas_dhs_lncap
chr6:117198223-117198623:119_219	7	0.027548	0.095876	0.956637	885	5	-0.20566	0.99892	0.99888	0.999999	9420	0	-0.20566	chr6:117198223-117198623	positive_genes
chr6:117202340-117202740:66_166	4	0.045952	0.11347	0.998734	1214	2	-0.070688	0.2156	0.35344	0.999406	3730	2	-0.070688	chr6:117202340-117202740	gwas_dhs_lncap
chr6:117209855-117210255:104_204	2	0.12958	0.21024	0.999997	2429	1	-0.16805	0.77318	0.77329	0.999999	7748	0	-0.16805	chr6:117209855-117210255	gwas_dhs_lncap
chr6:153429435-153429835:7_107	4	0.010767	0.0362	0.750119	492	2	-0.16297	0.040469	0.10222	0.938544	1175	1	-0.16297	chr6:153429435-153429835	gwas_dhs_lncap
chr6:153439715-153440115:274_374	4	0.0033813	0.011973	0.504451	266	3	-0.3396	0.073679	0.1667	0.964222	1804	1	-0.3396	chr6:153439715-153440115	gwas_dhs_lncap
chr6:153447415-153447815:233_333	3	0.032172	0.079814	0.914137	968	3	-0.36726	0.96783	0.9677	0.999999	9082	0	-0.36726	chr6:153447415-153447815	gwas_dhs_lncap
chr6:160833335-160833735:253_353	3	0.038432	0.094033	0.94739	1084	2	-0.47229	0.27614	0.40734	0.999406	4334	1	-0.47229	chr6:160833335-160833735	gwas_dhs_lncap
chr6:31107315-31107715:45_145	7	0.04199	0.13582	0.999997	1135	5	-0.15134	0.99663	0.99661	0.999999	9391	0	-0.15134	chr6:31107315-31107715	gwas_dhs_lncap
chr6:31108340-31108740:84_184	5	0.03757	0.10899	0.986404	1069	4	-0.24251	0.5546	0.69559	0.999999	6427	1	-0.24251	chr6:31108340-31108740	gwas_dhs_lncap
chr6:31118460-31118860:193_293	4	0.032251	0.085658	0.926534	970	3	-0.35069	0.95245	0.95273	0.999999	8963	0	-0.35069	chr6:31118460-31118860	gwas_dhs_lncap
chr6:41513500-41513900:116_216	5	0.018937	0.060154	0.848345	708	3	-0.30696	0.85732	0.85939	0.999999	8215	1	-0.30696	chr6:41513500-41513900	gwas_dhs_lncap
chr6:41514080-41514480:186_286	3	1.038e-06	5.2392e-07	0.000413	16	3	-2.321	1	1	0.999999	9445	0	-2.321	chr6:41514080-41514480	gwas_dhs_lncap
chr6:41515180-41515580:167_267	3	0.036916	0.090707	0.941075	1047	2	-0.11858	0.72407	0.72419	0.999999	7487	0	-0.11858	chr6:41515180-41515580	gwas_dhs_lncap
chr6:41525700-41526100:59_159	6	0.027234	0.091207	0.941075	872	3	-0.20707	0.65773	0.78203	0.999999	7078	2	-0.20707	chr6:41525700-41526100	gwas_dhs_lncap
chr6:41536355-41536755:233_333	6	0.18424	0.36596	0.999997	3090	3	-0.14647	0.84876	0.86719	0.999999	8162	1	-0.14647	chr6:41536355-41536755	gwas_dhs_lncap
chr6:43484560-43484960:108_208	8	0.015286	0.062625	0.852762	614	6	-0.20507	0.42187	0.64848	0.999999	5526	2	-0.20507	chr6:43484560-43484960	positive_genes
chr7:20998915-20999315:0_100	4	0.0073994	0.025405	0.661307	401	3	-0.33666	0.33662	0.47992	0.999999	4868	1	-0.33666	chr7:20998915-20999315	gwas_dhs_lncap
chr7:27976300-27976700:229_329	3	0.14864	0.2461	0.999997	2680	2	-0.29544	0.16374	0.26525	0.978604	3079	1	-0.29544	chr7:27976300-27976700	gwas_dhs_lncap
chr7:47445455-47445855:112_212	10	0.043969	0.15564	0.999997	1172	5	-0.056761	0.3691	0.63474	0.999999	5153	4	-0.056761	chr7:47445455-47445855	gwas_dhs_lncap
chr7:47447600-47448000:169_269	6	0.061468	0.16788	0.999997	1433	3	-0.090799	0.95075	0.95026	0.999999	8953	0	-0.090799	chr7:47447600-47448000	gwas_dhs_lncap
chr7:97714835-97715235:57_157	4	0.016303	0.052122	0.819192	639	2	-0.17728	0.74479	0.75399	0.999999	7595	1	-0.17728	chr7:97714835-97715235	gwas_dhs_lncap
chr7:97790855-97791255:66_166	4	0.072015	0.16372	0.999997	1600	3	-0.16997	0.89469	0.89439	0.999999	8497	0	-0.16997	chr7:97790855-97791255	gwas_dhs_lncap
chr7:97807675-97808075:111_211	4	0.0025322	0.0090423	0.462753	220	3	-0.63144	0.96073	0.96109	0.999999	9036	0	-0.63144	chr7:97807675-97808075	gwas_dhs_lncap
chr7:97816085-97816485:109_209	2	0.11666	0.19607	0.999997	2259	2	-0.12747	0.88334	0.88337	0.999999	8407	0	-0.12747	chr7:97816085-97816485	gwas_dhs_lncap
chr7:97816485-97816885:82_182	4	0.14	0.2762	0.999997	2579	2	-0.13593	0.85043	0.85037	0.999999	8174	0	-0.13593	chr7:97816485-97816885	gwas_dhs_lncap
chr8:128017915-128018315:109_209	6	0.29217	0.49665	0.999997	4232	3	-0.014029	0.19	0.37192	0.999406	3429	2	-0.014029	chr8:128017915-128018315	gwas_dhs_lncap
chr8:128025155-128025555:212_312	7	8.7122e-10	5.2392e-07	0.000413	2	7	-0.73111	1	1	0.999999	9442	0	-0.73111	chr8:128025155-128025555	positive_genes
chr8:128027915-128028315:96_196	7	4.7181e-10	5.2392e-07	0.000413	1	7	-0.71684	1	1	0.999999	9449	0	-0.71684	chr8:128027915-128028315	gwas_dhs_lncap
chr8:128103955-128104355:241_341	3	0.0067379	0.01799	0.561007	370	2	-0.20084	0.64756	0.65326	0.999999	7015	1	-0.20084	chr8:128103955-128104355	gwas_dhs_lncap
chr8:128104795-128105195:44_144	3	0.19674	0.30789	0.999997	3246	2	-0.20284	0.50272	0.54385	0.999999	6080	1	-0.20284	chr8:128104795-128105195	gwas_dhs_lncap
chr8:128105775-128106175:20_120	4	0.0072651	0.025003	0.656257	394	3	-0.26319	0.80427	0.8043	0.999999	7917	1	-0.26319	chr8:128105775-128106175	gwas_dhs_lncap
chr8:128112295-128112695:93_193	7	1.6649e-06	8.9066e-06	0.003659	23	7	-0.44069	1	1	0.999999	9444	0	-0.44069	chr8:128112295-128112695	gwas_dhs_lncap
chr8:128342420-128342820:315_415	3	0.03376	0.083623	0.925919	997	2	-0.43527	0.47023	0.52227	0.999999	5881	1	-0.43527	chr8:128342420-128342820	gwas_dhs_lncap
chr8:128413255-128413655:191_291	5	0.0042677	0.017627	0.560664	296	5	-0.16574	0.99573	0.99573	0.999999	9385	0	-0.16574	chr8:128413255-128413655	gwas_dhs_lncap
chr8:128519790-128520190:260_360	6	0.00052207	0.0027186	0.229358	108	5	-0.35826	0.89525	0.89816	0.999999	8503	1	-0.35826	chr8:128519790-128520190	gwas_dhs_lncap
chr8:128520190-128520590:278_378	6	0.0079332	0.03156	0.711966	412	4	-0.33007	0.96619	0.96587	0.999999	9075	0	-0.33007	chr8:128520190-128520590	gwas_dhs_lncap
chr8:128520590-128520990:29_129	5	0.0018007	0.0075659	0.425536	176	5	-0.33899	0.9982	0.99822	0.999999	9413	0	-0.33899	chr8:128520590-128520990	gwas_dhs_lncap
chr8:128531465-128531865:96_196	4	0.0083049	0.028381	0.694749	424	3	-0.33203	0.98321	0.98333	0.999999	9243	0	-0.33203	chr8:128531465-128531865	gwas_dhs_lncap
chr8:128531865-128532265:2_102	2	0.0031859	0.0061744	0.391754	260	2	-0.78178	0.99681	0.99686	0.999999	9397	0	-0.78178	chr8:128531865-128532265	gwas_dhs_lncap
chr8:128532265-128532665:103_203	2	0.064774	0.1135	0.998734	1482	2	-0.18228	0.93523	0.93533	0.999999	8815	0	-0.18228	chr8:128532265-128532665	gwas_dhs_lncap
chr8:23501235-23501635:129_229	6	0.00023232	0.0012307	0.140105	83	6	-0.44444	0.99977	0.99976	0.999999	9429	0	-0.44444	chr8:23501235-23501635	gwas_dhs_lncap
chr8:23522095-23522495:130_230	2	0.30838	0.34191	0.999997	4370	1	-0.08351	0.66991	0.67028	0.999999	7153	0	-0.08351	chr8:23522095-23522495	gwas_dhs_lncap
chr8:23524535-23524935:20_120	2	0.74935	0.74956	0.999997	7376	0	0.1524	0.19825	0.25781	0.973643	3526	1	0.1524	chr8:23524535-23524935	gwas_dhs_lncap
chr8:23529555-23529955:54_154	5	0.0040373	0.016745	0.547484	288	3	-0.085077	0.0056374	0.02246	0.797698	251	2	-0.085077	chr8:23529555-23529955	gwas_dhs_lncap
chr8:23534535-23534935:322_422	2	0.00013076	0.00024467	0.042813	68	2	-1.3689	0.9964	0.99643	0.999999	9390	0	-1.3689	chr8:23534535-23534935	gwas_dhs_lncap
chr8:23538055-23538455:175_275	5	0.0044184	0.01822	0.566327	302	3	-0.42235	0.88722	0.88761	0.999999	8435	0	-0.42235	chr8:23538055-23538455	gwas_dhs_lncap
chr8:23539740-23540140:107_207	6	0.00012018	0.00066799	0.09017	67	5	-0.62069	0.9313	0.93078	0.999999	8783	0	-0.62069	chr8:23539740-23540140	gwas_dhs_lncap
chr8:30090808-30091207:0_100	7	0.014907	0.058361	0.839341	596	4	-0.21297	0.99492	0.99493	0.999999	9376	0	-0.21297	chr8:30090808-30091207	random_non_dhs
chr9:22041835-22042235:9_109	7	0.00035054	0.0021475	0.202921	94	5	-0.28553	0.062837	0.18435	0.967513	1602	1	-0.28553	chr9:22041835-22042235	gwas_dhs_lncap
chrX:66764265-66764665:147_247	7	2.9981e-07	5.2392e-07	0.000413	13	5	-0.76136	0.67006	0.80045	0.999999	7155	2	-0.76136	chrX:66764265-66764665	positive_genes
