# Supplementary material for: CRISPRi screens reveal a DNA methylation-mediated 3D genome dependent causal mechanism in prostate cancer
Source: Nat Commun. 2021 Mar 19;12:1781. doi: 10.1038/s41467-021-21867-0 (PMC7979745; doi:10.1038/s41467-021-21867-0)
Supplement: Supplementary file 6 — Supplementary Data 4 [file 41467_2021_21867_MOESM6_ESM.csv]

id	num	neg.score	neg.p.value	neg.fdr	neg.rank	neg.goodsgrna	neg.lfc	pos.score	pos.p.value	pos.fdr	pos.rank	pos.goodsgrna	pos.lfc	gene	class
chr1:10549815-10550215:319_419	3	0.24448	0.36929	0.999986	3867	2	-0.18193	0.93233	0.93209	0.999999	8825	0	-0.18193	chr1:10549815-10550215	gwas_dhs_lncap
chr1:10554630-10555030:343_443	2	0.0264	0.04841	0.872806	847	1	-0.4818	0.26002	0.31718	0.977192	4362	1	-0.4818	chr1:10554630-10555030	gwas_dhs_lncap
chr1:10555030-10555430:345_445	2	0.075232	0.13055	0.996129	1798	1	-0.41339	0.78254	0.78249	0.999999	7945	0	-0.41339	chr1:10555030-10555430	gwas_dhs_lncap
chr1:10555430-10555830:184_284	5	0.12624	0.27087	0.999986	2552	2	0.44288	0.032009	0.095826	0.976587	940	3	0.44288	chr1:10555430-10555830	gwas_dhs_lncap
chr1:10556340-10556740:189_289	6	0.09729	0.24276	0.999986	2106	1	0.31622	0.070782	0.19132	0.977192	1768	4	0.31622	chr1:10556340-10556740	gwas_dhs_lncap
chr1:204464220-204464620:101_201	4	0.095021	0.2073	0.999986	2080	3	-0.20987	0.54693	0.6594	0.99062	6600	1	-0.20987	chr1:204464220-204464620	gwas_dhs_lncap
chr1:45240909-45241309:271_371	7	2.1711e-12	5.2392e-07	0.000198	1	7	-3.92	1	1	0.999999	9449	0	-3.92	chr1:45240909-45241309	positive_genes
chr10:104418025-104418425:294_394	4	0.018915	0.060839	0.883051	675	4	-0.37508	0.98108	0.9812	0.999999	9199	0	-0.37508	chr10:104418025-104418425	gwas_dhs_lncap
chr10:104418425-104418825:317_417	2	0.10254	0.17438	0.999986	2180	2	-0.36607	0.89746	0.89752	0.999999	8608	0	-0.36607	chr10:104418425-104418825	gwas_dhs_lncap
chr10:104418825-104419225:63_163	7	0.056482	0.17402	0.999986	1462	3	-0.061112	0.14046	0.32941	0.977192	2912	2	-0.061112	chr10:104418825-104419225	gwas_dhs_lncap
chr10:123044495-123044895:209_309	4	0.0074589	0.025611	0.77981	349	4	-0.51987	0.99254	0.9926	0.999999	9309	0	-0.51987	chr10:123044495-123044895	gwas_dhs_lncap
chr10:126688880-126689280:36_136	5	0.0043323	0.017883	0.681598	249	3	-0.45952	0.42533	0.59515	0.989125	5752	2	-0.45952	chr10:126688880-126689280	gwas_dhs_lncap
chr10:126690900-126691300:326_426	2	0.088437	0.15207	0.999986	1991	2	-0.39162	0.91156	0.91158	0.999999	8707	0	-0.39162	chr10:126690900-126691300	gwas_dhs_lncap
chr10:126696920-126697320:243_343	7	0.0095495	0.041965	0.856436	429	3	-0.1283	0.78867	0.88243	0.999999	7977	1	-0.1283	chr10:126696920-126697320	gwas_dhs_lncap
chr10:51504140-51504540:79_179	3	0.002521	0.0068303	0.487476	179	2	-0.37909	0.065035	0.14295	0.977192	1633	1	-0.37909	chr10:51504140-51504540	gwas_dhs_lncap
chr10:51514555-51514955:92_192	4	0.0055002	0.019164	0.703987	286	4	-0.41758	0.9945	0.99455	0.999999	9337	0	-0.41758	chr10:51514555-51514955	gwas_dhs_lncap
chr10:51515080-51515480:79_179	4	0.024553	0.072962	0.933845	808	1	0.22182	0.21796	0.37092	0.977192	3921	2	0.22182	chr10:51515080-51515480	gwas_dhs_lncap
chr10:51519445-51519845:241_341	5	0.0014422	0.0061325	0.472144	122	5	-0.51732	0.99856	0.99857	0.999999	9397	0	-0.51732	chr10:51519445-51519845	gwas_dhs_lncap
chr10:51519845-51520245:0_100	2	0.13718	0.22714	0.999986	2696	2	-0.27724	0.86282	0.86295	0.999999	8394	0	-0.27724	chr10:51519845-51520245	gwas_dhs_lncap
chr10:51520245-51520645:0_100	2	0.61173	0.61207	0.999986	6636	0	0.17488	0.19635	0.27214	0.977192	3649	1	0.17488	chr10:51520245-51520645	gwas_dhs_lncap
chr10:51542905-51543305:154_254	4	0.35893	0.50777	0.999986	4838	2	-0.084085	0.48959	0.63575	0.99062	6242	1	-0.084085	chr10:51542905-51543305	gwas_dhs_lncap
chr10:51543085-51543485:171_271	6	0.083713	0.21639	0.999986	1925	3	-0.1943	0.57353	0.72985	0.999999	6761	2	-0.1943	chr10:51543085-51543485	gwas_dhs_lncap
chr10:51543305-51543705:319_419	2	0.013816	0.025965	0.77981	544	2	-0.66492	0.98618	0.98628	0.999999	9245	0	-0.66492	chr10:51543305-51543705	gwas_dhs_lncap
chr10:51543705-51544105:305_405	5	0.0032771	0.01359	0.61736	203	4	-0.49286	0.73542	0.79899	0.999999	7665	1	-0.49286	chr10:51543705-51544105	gwas_dhs_lncap
chr10:51544400-51544800:32_132	5	0.07778	0.19703	0.999986	1833	3	-0.13564	0.93694	0.93711	0.999999	8866	0	-0.13564	chr10:51544400-51544800	gwas_dhs_lncap
chr10:51547295-51547695:218_318	7	0.0013565	0.0074601	0.503019	121	6	-0.44436	0.996	0.996	0.999999	9358	0	-0.44436	chr10:51547295-51547695	gwas_dhs_lncap
chr11:102396435-102396835:0_100	6	0.16585	0.35516	0.999986	3009	3	-0.19775	0.48456	0.67376	0.994579	6206	2	-0.19775	chr11:102396435-102396835	gwas_dhs_lncap
chr11:102401284-102401684:302_402	5	0.0042789	0.017672	0.680613	247	4	-0.48611	0.65421	0.76737	0.999999	7224	1	-0.48611	chr11:102401284-102401684	gwas_dhs_lncap
chr11:102401455-102401855:6_106	2	0.049006	0.087286	0.957918	1330	2	-0.58054	0.8636	0.86372	0.999999	8399	0	-0.58054	chr11:102401455-102401855	gwas_dhs_lncap
chr11:2224560-2224960:315_415	2	0.15628	0.24132	0.999986	2920	1	-0.01399	0.15846	0.24597	0.977192	3151	1	-0.01399	chr11:2224560-2224960	gwas_dhs_lncap
chr11:2225220-2225620:54_154	7	0.0047813	0.022465	0.748848	260	3	0.099297	0.19358	0.41076	0.977192	3613	3	0.099297	chr11:2225220-2225620	gwas_dhs_lncap
chr11:2229860-2230260:56_156	8	0.00077233	0.0046016	0.406357	102	6	-0.66317	0.33273	0.59178	0.989125	5018	2	-0.66317	chr11:2229860-2230260	gwas_dhs_lncap
chr11:2231520-2231920:237_337	8	0.20614	0.43634	0.999986	3474	4	-0.17943	0.10807	0.28921	0.977192	2385	3	-0.17943	chr11:2231520-2231920	gwas_dhs_lncap
chr11:2232120-2232520:63_163	7	0.047882	0.15225	0.999986	1304	5	-0.16385	0.40257	0.6291	0.99062	5591	1	-0.16385	chr11:2232120-2232520	gwas_dhs_lncap
chr11:65190045-65190445:155_255	6	0.20448	0.40079	0.999986	3461	2	0.058977	0.33516	0.54994	0.987861	5039	2	0.058977	chr11:65190045-65190445	positive_genes
chr11:65265033-65265433:206_306	7	0.081627	0.2289	0.999986	1891	4	-0.45105	0.23755	0.47437	0.977192	4129	3	-0.45105	chr11:65265033-65265433	positive_genes
chr11:68972420-68972820:324_424	3	0.022663	0.057489	0.880348	766	3	-0.38843	0.97734	0.97724	0.999999	9160	0	-0.38843	chr11:68972420-68972820	gwas_dhs_lncap
chr11:68983560-68983960:90_190	4	0.0075158	0.025771	0.77981	353	3	-0.55131	0.91384	0.91358	0.999999	8719	0	-0.55131	chr11:68983560-68983960	gwas_dhs_lncap
chr11:68985260-68985660:204_304	8	0.0033101	0.017618	0.680613	206	7	-0.3331	0.99798	0.99793	0.999999	9389	0	-0.3331	chr11:68985260-68985660	gwas_dhs_lncap
chr11:69002280-69002680:191_291	5	0.018266	0.05958	0.880348	659	4	-0.35123	0.98152	0.98166	0.999999	9203	0	-0.35123	chr11:69002280-69002680	gwas_dhs_lncap
chr11:69008155-69008555:69_169	5	0.0835	0.20608	0.999986	1916	3	-0.26476	0.92374	0.92411	0.999999	8772	0	-0.26476	chr11:69008155-69008555	gwas_dhs_lncap
chr12:48389775-48390175:208_308	6	0.03436	0.1124	0.981151	1032	3	-0.11337	0.41304	0.63141	0.99062	5663	2	-0.11337	chr12:48389775-48390175	gwas_dhs_lncap
chr12:48419515-48419915:95_195	2	0.056682	0.10013	0.974692	1464	2	-0.43273	0.94332	0.94344	0.999999	8908	0	-0.43273	chr12:48419515-48419915	gwas_dhs_lncap
chr12:48675595-48675995:103_203	5	0.0014667	0.0062425	0.472144	125	2	-0.14604	0.096829	0.22856	0.977192	2175	2	-0.14604	chr12:48675595-48675995	gwas_dhs_lncap
chr12:49672535-49672935:62_162	2	0.42721	0.44428	0.999986	5356	1	-0.074308	0.5742	0.57531	0.98903	6772	1	-0.074308	chr12:49672535-49672935	gwas_dhs_lncap
chr12:49675800-49676200:316_416	3	0.13772	0.23605	0.999986	2704	2	-0.1442	0.094711	0.18201	0.977192	2137	1	-0.1442	chr12:49675800-49676200	gwas_dhs_lncap
chr12:53272890-53273290:13_113	7	0.0042226	0.020144	0.709553	242	5	-0.52598	0.96633	0.96686	0.999999	9076	0	-0.52598	chr12:53272890-53273290	gwas_dhs_lncap
chr12:53273290-53273690:204_304	6	0.066961	0.18264	0.999986	1670	2	0.030103	0.55942	0.7206	0.996143	6679	1	0.030103	chr12:53273290-53273690	gwas_dhs_lncap
chr12:53273690-53274090:277_377	6	0.012574	0.048022	0.872806	510	4	-0.57416	0.016095	0.059705	0.976587	529	2	-0.57416	chr12:53273690-53274090	gwas_dhs_lncap
chr12:53274090-53274490:0_100	6	0.11883	0.2837	0.999986	2452	4	-0.1686	0.46424	0.66153	0.99062	6067	1	-0.1686	chr12:53274090-53274490	gwas_dhs_lncap
chr12:53298735-53299135:69_169	6	0.08001	0.20901	0.999986	1862	3	-0.16532	0.64504	0.77755	0.999999	7171	2	-0.16532	chr12:53298735-53299135	gwas_dhs_lncap
chr12:53300640-53301040:251_351	7	0.0011434	0.0064887	0.478999	116	5	-0.43369	0.61357	0.78258	0.999999	7006	2	-0.43369	chr12:53300640-53301040	gwas_dhs_lncap
chr12:53309415-53309815:20_120	2	0.29795	0.34254	0.999986	4314	1	0.036466	0.16447	0.25019	0.977192	3230	1	0.036466	chr12:53309415-53309815	gwas_dhs_lncap
chr12:53309484-53309884:159_259	8	0.10029	0.27297	0.999986	2154	5	-0.23059	0.79982	0.89439	0.999999	8044	1	-0.23059	chr12:53309484-53309884	gwas_dhs_lncap
chr13:45316641-45317040:79_179	2	0.067845	0.11848	0.981151	1687	2	-0.2818	0.93215	0.93224	0.999999	8823	0	-0.2818	chr13:45316641-45317040	random_non_dhs
chr14:38064039-38064439:83_183	6	0.10916	0.26537	0.999986	2275	4	-0.23374	0.9651	0.96481	0.999999	9068	0	-0.23374	chr14:38064039-38064439	positive_genes
chr14:53367375-53367775:293_393	3	0.064623	0.14062	0.999986	1624	2	-0.37208	0.65484	0.667	0.991743	7229	1	-0.37208	chr14:53367375-53367775	gwas_dhs_lncap
chr14:53386695-53387095:258_358	2	0.75732	0.75745	0.999986	7536	0	0.22737	0.30142	0.34742	0.977192	4748	1	0.22737	chr14:53386695-53387095	gwas_dhs_lncap
chr14:69133975-69134375:233_333	5	0.083747	0.20646	0.999986	1926	2	0.189	0.17445	0.34201	0.977192	3366	3	0.189	chr14:69133975-69134375	gwas_dhs_lncap
chr17:10600649-10601049:108_208	4	0.077081	0.17475	0.999986	1818	2	-0.19168	0.39571	0.54505	0.987861	5532	2	-0.19168	chr17:10600649-10601049	gwas_dhs_lncap
chr17:10600695-10601095:81_181	4	0.027121	0.078231	0.939244	860	3	-0.50696	0.66848	0.71876	0.996143	7293	1	-0.50696	chr17:10600695-10601095	gwas_dhs_lncap
chr17:10600711-10601111:169_269	7	0.0042263	0.02016	0.709553	243	6	-0.35632	0.15732	0.35609	0.977192	3139	1	-0.35632	chr17:10600711-10601111	gwas_dhs_lncap
chr17:10616975-10617375:175_275	2	0.020346	0.037602	0.825722	708	2	-0.63808	0.97965	0.97968	0.999999	9185	0	-0.63808	chr17:10616975-10617375	gwas_dhs_lncap
chr17:10778655-10779055:55_155	5	0.11109	0.24828	0.999986	2314	2	0.14749	0.27162	0.47315	0.977192	4464	3	0.14749	chr17:10778655-10779055	gwas_dhs_lncap
chr17:10871335-10871735:84_184	4	0.01287	0.042648	0.862349	514	3	-0.46414	0.37783	0.52747	0.987404	5403	1	-0.46414	chr17:10871335-10871735	gwas_dhs_lncap
chr17:11092475-11092875:230_330	2	0.1281	0.21354	0.999986	2578	2	-0.31575	0.8719	0.87203	0.999999	8465	0	-0.31575	chr17:11092475-11092875	gwas_dhs_lncap
chr17:11409955-11410355:0_100	2	0.031392	0.057167	0.880348	968	1	-0.38094	0.10332	0.17554	0.977192	2286	1	-0.38094	chr17:11409955-11410355	gwas_dhs_lncap
chr17:11502195-11502595:66_166	6	0.0019316	0.0095253	0.568507	148	5	-0.55754	0.8709	0.89195	0.999999	8457	1	-0.55754	chr17:11502195-11502595	gwas_dhs_lncap
chr17:12426075-12426475:0_100	7	0.0057695	0.026661	0.77981	296	4	-0.3715	0.24206	0.4807	0.977192	4171	1	-0.3715	chr17:12426075-12426475	gwas_dhs_lncap
chr17:12665275-12665675:87_187	3	0.070575	0.14845	0.999986	1729	2	-0.40421	0.92787	0.9276	0.999999	8811	0	-0.40421	chr17:12665275-12665675	gwas_dhs_lncap
chr17:1812020-1812420:4_104	4	0.04251	0.10924	0.979089	1195	3	-0.4236	0.75534	0.7719	0.999999	7781	1	-0.4236	chr17:1812020-1812420	gwas_dhs_lncap
chr17:20127215-20127615:5_105	4	0.33555	0.48467	0.999986	4662	2	-0.15466	0.97678	0.97698	0.999999	9158	0	-0.15466	chr17:20127215-20127615	gwas_dhs_lncap
chr17:35851370-35851770:266_366	6	0.1022	0.25208	0.999986	2175	4	-0.16064	0.94116	0.94064	0.999999	8900	1	-0.16064	chr17:35851370-35851770	gwas_dhs_lncap
chr17:35851375-35851775:87_187	4	0.0052058	0.01818	0.687149	274	4	-0.33021	0.99479	0.99486	0.999999	9343	0	-0.33021	chr17:35851375-35851775	gwas_dhs_lncap
chr17:36074975-36075375:181_281	6	0.0007455	0.0038408	0.355805	99	6	-0.28722	0.99925	0.99925	0.999999	9413	0	-0.28722	chr17:36074975-36075375	gwas_dhs_lncap
chr17:36099540-36099940:0_100	4	0.0017214	0.0061964	0.472144	138	3	-0.75524	0.29599	0.44728	0.977192	4696	1	-0.75524	chr17:36099540-36099940	gwas_dhs_lncap
chr17:36101240-36101640:46_146	3	0.003317	0.0089868	0.562357	207	3	-0.63654	0.99668	0.99669	0.999999	9369	0	-0.63654	chr17:36101240-36101640	gwas_dhs_lncap
chr17:36102400-36102800:120_220	7	4.2769e-05	0.00024362	0.045137	49	6	-1.0838	0.99867	0.99863	0.999999	9405	0	-1.0838	chr17:36102400-36102800	gwas_dhs_lncap
chr17:36103480-36103880:0_100	7	9.1601e-12	5.2392e-07	0.000198	2	7	-2.0682	1	1	0.999999	9447	0	-2.0682	chr17:36103480-36103880	gwas_dhs_lncap
chr17:38643320-38643720:338_438	2	0.0010851	0.0020899	0.253173	112	2	-0.931	0.99891	0.99897	0.999999	9411	0	-0.931	chr17:38643320-38643720	gwas_dhs_lncap
chr17:38705565-38705965:121_221	7	0.010756	0.046653	0.872806	454	5	-0.30561	0.51128	0.72506	0.999184	6379	2	-0.30561	chr17:38705565-38705965	gwas_dhs_lncap
chr17:38705965-38706365:174_274	7	0.12391	0.30086	0.999986	2522	4	-0.26781	0.6459	0.7996	0.999999	7179	2	-0.26781	chr17:38705965-38706365	gwas_dhs_lncap
chr17:38706365-38706765:22_122	7	0.1381	0.324	0.999986	2710	3	-0.12148	0.93564	0.94259	0.999999	8855	1	-0.12148	chr17:38706365-38706765	gwas_dhs_lncap
chr17:39114315-39114715:0_100	3	0.0027109	0.0073385	0.49886	184	3	-0.64222	0.99729	0.99731	0.999999	9379	0	-0.64222	chr17:39114315-39114715	gwas_dhs_lncap
chr17:40661320-40661720:0_100	2	0.072654	0.12646	0.992215	1757	2	-0.5142	0.92735	0.92748	0.999999	8799	0	-0.5142	chr17:40661320-40661720	gwas_dhs_lncap
chr17:41276380-41276780:34_134	2	0.03323	0.0604	0.883051	1015	1	-0.58504	0.78919	0.78917	0.999999	7982	0	-0.58504	chr17:41276380-41276780	gwas_dhs_lncap
chr17:41322195-41322595:2_102	2	0.69057	0.69083	0.999986	7126	0	0.082619	0.57406	0.57516	0.98903	6771	1	0.082619	chr17:41322195-41322595	gwas_dhs_lncap
chr17:42853335-42853735:20_120	8	0.0046947	0.024208	0.767576	257	5	-0.40047	0.6042	0.79845	0.999999	6947	2	-0.40047	chr17:42853335-42853735	gwas_dhs_lncap
chr17:45345595-45345995:104_204	2	0.32913	0.36601	0.999986	4602	1	0.13221	0.15094	0.24081	0.977192	3044	1	0.13221	chr17:45345595-45345995	gwas_dhs_lncap
chr17:47269590-47269990:159_259	7	0.00062258	0.0037402	0.353416	92	7	-0.57935	0.99938	0.99939	0.999999	9414	0	-0.57935	chr17:47269590-47269990	gwas_dhs_lncap
chr17:47269990-47270390:250_350	7	0.0036307	0.017521	0.680613	218	5	-0.63078	0.90896	0.92881	0.999999	8693	1	-0.63078	chr17:47269990-47270390	gwas_dhs_lncap
chr17:47270390-47270790:100_200	3	0.027664	0.069241	0.922633	874	3	-0.30908	0.97234	0.97229	0.999999	9129	0	-0.30908	chr17:47270390-47270790	gwas_dhs_lncap
chr17:47293700-47294100:222_322	8	0.012341	0.05294	0.873646	503	3	-0.038538	0.83834	0.91507	0.999999	8266	1	-0.038538	chr17:47293700-47294100	gwas_dhs_lncap
chr17:47328980-47329380:144_244	8	0.060587	0.18775	0.999986	1544	5	-0.23928	0.75413	0.87166	0.999999	7772	2	-0.23928	chr17:47328980-47329380	gwas_dhs_lncap
chr17:47411195-47411595:0_100	2	0.60824	0.60851	0.999986	6609	0	0.072424	0.47219	0.48353	0.977192	6116	1	0.072424	chr17:47411195-47411595	gwas_dhs_lncap
chr17:47434995-47435395:247_347	2	0.44017	0.45517	0.999986	5457	1	0.018664	0.35055	0.38446	0.977192	5169	1	0.018664	chr17:47434995-47435395	gwas_dhs_lncap
chr17:47574400-47574800:17_117	6	0.01364	0.051523	0.872806	533	5	-0.2696	0.95469	0.95425	0.999999	8995	0	-0.2696	chr17:47574400-47574800	gwas_dhs_lncap
chr17:47981740-47982140:0_100	6	0.17372	0.36457	0.999986	3104	3	-0.15821	0.72425	0.83483	0.999999	7607	2	-0.15821	chr17:47981740-47982140	gwas_dhs_lncap
chr17:48181980-48182380:334_434	2	0.053466	0.094638	0.968025	1419	1	-0.23395	0.26259	0.31904	0.977192	4383	1	-0.23395	chr17:48181980-48182380	gwas_dhs_lncap
chr17:48750940-48751340:81_181	8	0.0044087	0.022824	0.748848	251	6	-0.43192	0.74483	0.86749	0.999999	7711	2	-0.43192	chr17:48750940-48751340	gwas_dhs_lncap
chr17:48768540-48768940:117_217	6	0.25432	0.45843	0.999986	3948	3	0.012043	0.15487	0.34608	0.977192	3088	3	0.012043	chr17:48768540-48768940	gwas_dhs_lncap
chr17:48771595-48771995:9_109	3	0.028027	0.070108	0.922633	881	3	-0.3691	0.97197	0.97193	0.999999	9125	0	-0.3691	chr17:48771595-48771995	gwas_dhs_lncap
chr17:4922120-4922520:156_256	8	0.00052974	0.0033075	0.336048	88	7	-0.39455	0.37387	0.63085	0.99062	5367	1	-0.39455	chr17:4922120-4922520	gwas_dhs_lncap
chr17:52978495-52978895:237_337	6	0.061413	0.1709	0.999986	1560	3	-0.053712	0.11394	0.27473	0.977192	2470	2	-0.053712	chr17:52978495-52978895	gwas_dhs_lncap
chr17:57974515-57974915:288_388	3	0.02479	0.062489	0.888658	813	2	-0.46479	0.21071	0.32844	0.977192	3813	1	-0.46479	chr17:57974515-57974915	gwas_dhs_lncap
chr17:58798235-58798635:234_334	5	0.0032508	0.013475	0.615081	202	4	-0.458	0.42501	0.59491	0.989125	5750	1	-0.458	chr17:58798235-58798635	gwas_dhs_lncap
chr17:617620-618020:138_238	4	0.010579	0.035622	0.811058	451	4	-0.31029	0.98942	0.98947	0.999999	9279	0	-0.31029	chr17:617620-618020	gwas_dhs_lncap
chr17:618875-619275:325_425	3	0.038393	0.093959	0.968025	1118	3	-0.42234	0.96161	0.96151	0.999999	9039	0	-0.42234	chr17:618875-619275	gwas_dhs_lncap
chr17:62366975-62367375:0_100	2	0.24349	0.30279	0.999986	3855	1	-0.15101	0.57584	0.57688	0.98903	6781	1	-0.15101	chr17:62366975-62367375	gwas_dhs_lncap
chr17:6296595-6296995:253_353	3	0.13815	0.23657	0.999986	2713	1	0.22982	0.30576	0.44357	0.977192	4796	2	0.22982	chr17:6296595-6296995	gwas_dhs_lncap
chr17:66308620-66309020:250_350	6	0.0021969	0.01083	0.578145	165	5	-0.38199	0.993	0.99287	0.999999	9314	0	-0.38199	chr17:66308620-66309020	gwas_dhs_lncap
chr17:69108415-69108815:2_102	7	0.0094804	0.041711	0.853082	422	5	-0.44698	0.34333	0.57599	0.98903	5118	2	-0.44698	chr17:69108415-69108815	gwas_dhs_lncap
chr17:70643420-70643820:331_431	3	0.00038876	0.0011458	0.154668	80	3	-0.89242	0.99961	0.9996	0.999999	9420	0	-0.89242	chr17:70643420-70643820	gwas_dhs_lncap
chr17:71581580-71581980:316_416	3	0.15892	0.26287	0.999986	2949	2	-0.27247	0.87083	0.87042	0.999999	8456	0	-0.27247	chr17:71581580-71581980	gwas_dhs_lncap
chr17:73348075-73348475:121_221	6	0.29352	0.50263	0.999986	4283	2	-0.07684	0.45676	0.65702	0.99062	6004	2	-0.07684	chr17:73348075-73348475	gwas_dhs_lncap
chr17:73675680-73676080:11_111	6	0.0039092	0.017719	0.680613	227	3	-0.22734	0.056754	0.16219	0.977192	1472	3	-0.22734	chr17:73675680-73676080	gwas_dhs_lncap
chr17:73892860-73893260:257_357	2	0.04388	0.078744	0.939244	1232	2	-0.58947	0.95612	0.95635	0.999999	9005	0	-0.58947	chr17:73892860-73893260	gwas_dhs_lncap
chr17:73892884-73893284:172_272	4	0.038856	0.10199	0.97764	1129	2	-0.28183	0.81494	0.81741	0.999999	8144	1	-0.28183	chr17:73892884-73893284	gwas_dhs_lncap
chr17:74192755-74193155:15_115	5	0.10993	0.24655	0.999986	2292	3	-0.25977	0.11427	0.25489	0.977192	2480	2	-0.25977	chr17:74192755-74193155	gwas_dhs_lncap
chr17:76286160-76286560:34_134	4	0.019628	0.062655	0.888658	689	1	0.1571	0.3114	0.46263	0.977192	4853	2	0.1571	chr17:76286160-76286560	gwas_dhs_lncap
chr17:7883995-7884395:183_283	4	0.035076	0.094387	0.968025	1044	2	-0.19833	0.025177	0.075164	0.976587	771	1	-0.19833	chr17:7883995-7884395	gwas_dhs_lncap
chr17:80858960-80859360:0_100	7	0.0022677	0.011518	0.595435	166	6	-0.43639	0.30548	0.54171	0.987861	4794	1	-0.43639	chr17:80858960-80859360	gwas_dhs_lncap
chr17:8188575-8188975:81_181	6	0.002084	0.010272	0.577098	157	6	-0.26975	0.99792	0.99787	0.999999	9387	0	-0.26975	chr17:8188575-8188975	gwas_dhs_lncap
chr17:851580-851980:108_208	6	0.03948	0.12385	0.983872	1146	2	0.045773	0.72327	0.83411	0.999999	7600	1	0.045773	chr17:851580-851980	gwas_dhs_lncap
chr17:858575-858975:147_247	4	0.0035178	0.012477	0.595435	212	4	-0.51376	0.99648	0.99656	0.999999	9363	0	-0.51376	chr17:858575-858975	gwas_dhs_lncap
chr17:9961920-9962320:1_101	8	0.023202	0.090135	0.962693	778	5	-0.3414	0.95929	0.96349	0.999999	9025	1	-0.3414	chr17:9961920-9962320	gwas_dhs_lncap
chr18:76767080-76767480:71_171	6	0.10201	0.25173	0.999986	2173	4	-0.23858	0.97751	0.9774	0.999999	9166	0	-0.23858	chr18:76767080-76767480	gwas_dhs_lncap
chr19:42467486-42467885:185_285	2	0.028133	0.051489	0.872806	884	2	-0.83708	0.89312	0.89329	0.999999	8587	0	-0.83708	chr19:42467486-42467885	random_non_dhs
chr19:51364275-51364675:45_145	5	0.20233	0.38016	0.999986	3429	3	-0.19037	0.53061	0.67902	0.994579	6498	2	-0.19037	chr19:51364275-51364675	gwas_dhs_lncap
chr2:105302455-105302855:186_286	7	0.051729	0.16199	0.999986	1385	3	-0.076361	0.76088	0.8648	0.999999	7808	1	-0.076361	chr2:105302455-105302855	gwas_dhs_lncap
chr2:10701740-10702140:80_180	8	0.0099369	0.044255	0.872806	436	4	-0.14783	0.15789	0.37572	0.977192	3143	3	-0.14783	chr2:10701740-10702140	gwas_dhs_lncap
chr2:10730835-10731235:25_125	3	0.0041794	0.011278	0.588781	237	3	-0.70002	0.99582	0.99583	0.999999	9356	0	-0.70002	chr2:10730835-10731235	gwas_dhs_lncap
chr2:10738055-10738455:156_256	4	0.33031	0.47959	0.999986	4610	2	-0.16588	0.90257	0.9023	0.999999	8640	0	-0.16588	chr2:10738055-10738455	gwas_dhs_lncap
chr2:10740135-10740535:0_100	4	0.11313	0.23934	0.999986	2348	3	-0.24585	0.4672	0.61553	0.989125	6084	1	-0.24585	chr2:10740135-10740535	gwas_dhs_lncap
chr2:111559175-111559575:0_100	5	0.099995	0.23136	0.999986	2149	3	-0.26336	0.96336	0.96338	0.999999	9049	0	-0.26336	chr2:111559175-111559575	gwas_dhs_lncap
chr2:119592480-119592880:27_127	7	0.0028743	0.014233	0.63489	189	3	-0.066289	0.85416	0.90886	0.999999	8351	1	-0.066289	chr2:119592480-119592880	gwas_dhs_lncap
chr2:122156535-122156935:31_131	4	0.39962	0.548	0.999986	5163	2	0.022183	0.18599	0.33957	0.977192	3521	2	0.022183	chr2:122156535-122156935	gwas_dhs_lncap
chr2:127783140-127783540:84_184	6	0.016058	0.059478	0.880348	610	4	-0.44385	0.98394	0.98375	0.999999	9228	0	-0.44385	chr2:127783140-127783540	gwas_dhs_lncap
chr2:128168675-128169075:295_395	2	0.004136	0.0079379	0.513733	235	2	-0.84851	0.99586	0.99589	0.999999	9357	0	-0.84851	chr2:128168675-128169075	gwas_dhs_lncap
chr2:128615491-128615891:114_214	5	9.4191e-07	7.8588e-06	0.002321	30	5	-1.7293	0.99997	0.99998	0.999999	9428	0	-1.7293	chr2:128615491-128615891	positive_genes
chr2:133036780-133037180:293_393	7	0.0060115	0.027667	0.784727	303	6	-0.29615	0.3311	0.56517	0.987861	5007	1	-0.29615	chr2:133036780-133037180	gwas_dhs_lncap
chr2:136857420-136857820:258_358	4	0.023927	0.071698	0.925506	795	3	-0.41196	0.90006	0.89973	0.999999	8628	0	-0.41196	chr2:136857420-136857820	gwas_dhs_lncap
chr2:152198295-152198695:206_306	2	0.15738	0.24209	0.999986	2924	1	-0.17742	0.39505	0.41946	0.977192	5524	1	-0.17742	chr2:152198295-152198695	gwas_dhs_lncap
chr2:15924038-15924437:180_280	6	0.0052274	0.02246	0.748848	276	5	-0.43326	0.97741	0.97729	0.999999	9163	0	-0.43326	chr2:15924038-15924437	random_non_dhs
chr2:171162195-171162595:73_173	2	0.067447	0.11785	0.981151	1683	2	-0.37225	0.93255	0.93264	0.999999	8827	0	-0.37225	chr2:171162195-171162595	gwas_dhs_lncap
chr2:173296135-173296535:79_179	6	0.021736	0.077613	0.939244	746	4	-0.35637	0.10273	0.25356	0.977192	2278	2	-0.35637	chr2:173296135-173296535	gwas_dhs_lncap
chr2:173303700-173304100:71_171	7	0.095178	0.25222	0.999986	2082	4	-0.1436	0.37193	0.60179	0.989125	5348	1	-0.1436	chr2:173303700-173304100	gwas_dhs_lncap
chr2:173311315-173311715:89_189	4	0.27534	0.42476	0.999986	4128	1	0.40941	0.019139	0.061504	0.976587	615	3	0.40941	chr2:173311315-173311715	gwas_dhs_lncap
chr2:173313275-173313675:86_186	4	0.012167	0.040464	0.840533	499	1	-0.090908	0.57114	0.67004	0.993855	6751	1	-0.090908	chr2:173313275-173313675	gwas_dhs_lncap
chr2:173319855-173320255:210_310	6	0.041031	0.12729	0.993625	1166	4	-0.29013	0.91631	0.91982	0.999999	8733	1	-0.29013	chr2:173319855-173320255	gwas_dhs_lncap
chr2:173399620-173400020:46_146	4	0.084885	0.18889	0.999986	1944	3	-0.28016	0.55373	0.66234	0.99062	6644	1	-0.28016	chr2:173399620-173400020	gwas_dhs_lncap
chr2:175209740-175210140:231_331	7	0.0055719	0.025836	0.77981	290	6	-0.28251	0.98322	0.98341	0.999999	9215	0	-0.28251	chr2:175209740-175210140	gwas_dhs_lncap
chr2:175543195-175543595:166_266	5	0.011331	0.040652	0.840533	469	3	-0.39152	0.24642	0.44029	0.977192	4230	1	-0.39152	chr2:175543195-175543595	gwas_dhs_lncap
chr2:179032515-179032915:16_116	2	0.048687	0.086752	0.957918	1325	2	-0.63636	0.95131	0.95154	0.999999	8960	0	-0.63636	chr2:179032515-179032915	gwas_dhs_lncap
chr2:179091915-179092315:237_337	5	0.22702	0.41419	0.999986	3704	3	-0.16601	0.22189	0.4076	0.977192	3965	2	-0.16601	chr2:179091915-179092315	gwas_dhs_lncap
chr2:180615895-180616295:0_100	4	0.027229	0.078482	0.939244	863	3	-0.38526	0.40788	0.55692	0.987861	5617	1	-0.38526	chr2:180615895-180616295	gwas_dhs_lncap
chr2:186923795-186924195:0_100	4	0.079478	0.17914	0.999986	1854	2	-0.21191	0.85517	0.85498	0.999999	8356	0	-0.21191	chr2:186923795-186924195	gwas_dhs_lncap
chr2:188844895-188845295:79_179	2	0.89925	0.89929	0.999986	8492	0	0.28039	0.10075	0.17165	0.977192	2237	2	0.28039	chr2:188844895-188845295	gwas_dhs_lncap
chr2:189258415-189258815:97_197	4	0.0021219	0.0076267	0.503947	159	4	-0.49303	0.99788	0.99795	0.999999	9385	0	-0.49303	chr2:189258415-189258815	gwas_dhs_lncap
chr2:190701355-190701755:319_419	2	0.023989	0.044175	0.872806	796	2	-0.95268	0.97601	0.97608	0.999999	9151	0	-0.95268	chr2:190701355-190701755	gwas_dhs_lncap
chr2:192635995-192636395:44_144	4	0.0080483	0.027533	0.784727	378	3	-0.457	0.82194	0.82355	0.999999	8179	1	-0.457	chr2:192635995-192636395	gwas_dhs_lncap
chr2:193254015-193254415:49_149	2	0.29362	0.33933	0.999986	4284	1	-0.08525	0.53955	0.54312	0.987861	6556	1	-0.08525	chr2:193254015-193254415	gwas_dhs_lncap
chr2:201278095-201278495:196_296	4	0.083896	0.18716	0.999986	1928	2	-0.19985	0.45547	0.60381	0.989125	5988	2	-0.19985	chr2:201278095-201278495	gwas_dhs_lncap
chr2:201323115-201323515:305_405	2	0.16567	0.2479	0.999986	3004	1	-0.24536	0.57993	0.58077	0.989125	6795	1	-0.24536	chr2:201323115-201323515	gwas_dhs_lncap
chr2:201483235-201483635:205_305	6	0.081303	0.21162	0.999986	1889	4	-0.2881	0.35407	0.57035	0.987861	5195	1	-0.2881	chr2:201483235-201483635	gwas_dhs_lncap
chr2:203511095-203511495:145_245	6	0.00046665	0.0024472	0.26579	84	4	-0.95893	0.68723	0.8074	0.999999	7400	1	-0.95893	chr2:203511095-203511495	gwas_dhs_lncap
chr2:203622835-203623235:71_171	3	0.22468	0.34494	0.999986	3686	1	0.32197	0.12774	0.22464	0.977192	2706	2	0.32197	chr2:203622835-203623235	gwas_dhs_lncap
chr2:20881920-20882320:52_152	2	0.0070374	0.013368	0.613164	341	2	-0.85861	0.99296	0.99292	0.999999	9312	0	-0.85861	chr2:20881920-20882320	gwas_dhs_lncap
chr2:212384275-212384675:147_247	2	0.22178	0.28725	0.999986	3649	1	-0.043214	0.2022	0.27623	0.977192	3724	1	-0.043214	chr2:212384275-212384675	gwas_dhs_lncap
chr2:213995475-213995875:243_343	4	0.077475	0.17544	0.999986	1824	3	-0.48354	0.51801	0.64735	0.99062	6414	1	-0.48354	chr2:213995475-213995875	gwas_dhs_lncap
chr2:217129375-217129775:292_392	5	0.0082858	0.031954	0.80813	389	3	-0.55304	0.45134	0.61567	0.989125	5954	2	-0.55304	chr2:217129375-217129775	gwas_dhs_lncap
chr2:217425155-217425555:157_257	6	0.08554	0.21993	0.999986	1955	3	-0.00068346	0.1887	0.38553	0.977192	3548	3	-0.00068346	chr2:217425155-217425555	gwas_dhs_lncap
chr2:218864400-218864800:254_354	5	0.03317	0.098611	0.974692	1012	4	-0.29488	0.75921	0.80964	0.999999	7799	1	-0.29488	chr2:218864400-218864800	gwas_dhs_lncap
chr2:219743920-219744320:207_307	8	0.13793	0.34482	0.999986	2708	3	0.046288	0.24497	0.48711	0.977192	4212	4	0.046288	chr2:219743920-219744320	gwas_dhs_lncap
chr2:220267635-220268035:343_443	2	0.0050427	0.0096647	0.568507	270	2	-0.85809	0.99496	0.99494	0.999999	9349	0	-0.85809	chr2:220267635-220268035	gwas_dhs_lncap
chr2:220640835-220641235:0_100	3	0.026707	0.066982	0.911982	853	2	-0.36754	0.17863	0.28863	0.977192	3428	1	-0.36754	chr2:220640835-220641235	gwas_dhs_lncap
chr2:223780295-223780695:201_301	5	0.0035924	0.014916	0.63489	217	5	-0.55241	0.99603	0.99603	0.999999	9359	0	-0.55241	chr2:223780295-223780695	gwas_dhs_lncap
chr2:224557035-224557435:109_209	7	0.011954	0.051291	0.872806	487	5	-0.32341	0.021882	0.082219	0.976587	668	2	-0.32341	chr2:224557035-224557435	gwas_dhs_lncap
chr2:224648740-224649140:208_308	6	0.017471	0.064067	0.8965	638	5	-0.49202	0.87652	0.89495	0.999999	8492	1	-0.49202	chr2:224648740-224649140	gwas_dhs_lncap
chr2:235239420-235239820:152_252	6	0.28003	0.48752	0.999986	4170	2	-0.0009468	0.55672	0.71881	0.996143	6658	1	-0.0009468	chr2:235239420-235239820	gwas_dhs_lncap
chr2:236515115-236515515:180_280	3	0.22155	0.34108	0.999986	3644	2	-0.23788	0.31718	0.45691	0.977192	4899	1	-0.23788	chr2:236515115-236515515	gwas_dhs_lncap
chr2:236745275-236745675:219_319	6	0.039754	0.12449	0.983872	1149	4	-0.363	0.65816	0.78667	0.999999	7239	2	-0.363	chr2:236745275-236745675	gwas_dhs_lncap
chr2:236772040-236772440:293_393	6	0.012638	0.048243	0.872806	511	3	-0.36293	0.53078	0.70244	0.996143	6504	2	-0.36293	chr2:236772040-236772440	gwas_dhs_lncap
chr2:238356780-238357180:78_178	6	0.024045	0.084853	0.957918	797	5	-0.17517	0.53966	0.70799	0.996143	6557	1	-0.17517	chr2:238356780-238357180	gwas_dhs_lncap
chr2:238361060-238361460:353_453	3	0.012137	0.031898	0.80813	496	3	-0.64436	0.98786	0.9878	0.999999	9264	0	-0.64436	chr2:238361060-238361460	gwas_dhs_lncap
chr2:238376875-238377275:0_100	2	0.032357	0.05883	0.880348	995	2	-0.61539	0.96764	0.96782	0.999999	9088	0	-0.61539	chr2:238376875-238377275	gwas_dhs_lncap
chr2:238380100-238380500:307_407	5	0.0061108	0.024711	0.770594	307	5	-0.38088	0.99389	0.99392	0.999999	9326	0	-0.38088	chr2:238380100-238380500	gwas_dhs_lncap
chr2:238381580-238381980:47_147	8	0.00094087	0.0054367	0.450625	105	7	-0.49492	0.89031	0.9381	0.999999	8566	1	-0.49492	chr2:238381580-238381980	gwas_dhs_lncap
chr2:238383760-238384160:85_185	5	0.029516	0.089262	0.962211	919	4	-0.45617	0.92541	0.92571	0.999999	8788	0	-0.45617	chr2:238383760-238384160	gwas_dhs_lncap
chr2:238384780-238385180:68_168	6	0.0012813	0.0064489	0.478999	120	6	-0.52804	0.99872	0.9987	0.999999	9407	0	-0.52804	chr2:238384780-238385180	gwas_dhs_lncap
chr2:238388415-238388815:0_100	3	0.02627	0.066003	0.905165	840	3	-0.23416	0.97373	0.97367	0.999999	9137	0	-0.23416	chr2:238388415-238388815	gwas_dhs_lncap
chr2:238396480-238396880:346_446	2	0.12256	0.20501	0.999986	2497	2	-0.21617	0.87744	0.8775	0.999999	8502	0	-0.21617	chr2:238396480-238396880	gwas_dhs_lncap
chr2:238398115-238398515:277_377	7	0.041705	0.13611	0.996129	1175	4	-0.27441	0.17955	0.38972	0.977192	3443	3	-0.27441	chr2:238398115-238398515	gwas_dhs_lncap
chr2:238441480-238441880:256_356	5	0.43352	0.59882	0.999986	5413	2	-0.11024	0.82254	0.84312	0.999999	8191	1	-0.11024	chr2:238441480-238441880	gwas_dhs_lncap
chr2:238448680-238449080:144_244	6	0.022394	0.079745	0.941206	761	5	-0.22761	0.87299	0.893	0.999999	8477	1	-0.22761	chr2:238448680-238449080	gwas_dhs_lncap
chr2:240144380-240144780:62_162	7	0.038755	0.12829	0.993625	1124	5	-0.30167	0.48248	0.6999	0.996143	6189	2	-0.30167	chr2:240144380-240144780	gwas_dhs_lncap
chr2:240166780-240167180:98_198	6	0.2526	0.45647	0.999986	3938	3	-0.034663	0.34562	0.56131	0.987861	5132	3	-0.034663	chr2:240166780-240167180	gwas_dhs_lncap
chr2:240225815-240226215:182_282	6	0.0058236	0.024586	0.770594	297	5	-0.45793	0.67599	0.7994	0.999999	7348	1	-0.45793	chr2:240225815-240226215	gwas_dhs_lncap
chr2:240418920-240419320:233_333	6	0.0026804	0.013144	0.60582	182	5	-0.4057	0.9818	0.98165	0.999999	9208	0	-0.4057	chr2:240418920-240419320	gwas_dhs_lncap
chr2:240615120-240615520:0_100	7	0.017964	0.070027	0.922633	654	4	-0.35288	0.43521	0.65825	0.99062	5825	2	-0.35288	chr2:240615120-240615520	gwas_dhs_lncap
chr2:241395700-241396100:239_339	6	0.0078397	0.031778	0.80813	365	4	-0.65979	0.641	0.7748	0.999999	7145	2	-0.65979	chr2:241395700-241396100	gwas_dhs_lncap
chr2:241971140-241971540:14_114	2	0.0068243	0.01297	0.603596	335	2	-0.93274	0.99318	0.99312	0.999999	9316	0	-0.93274	chr2:241971140-241971540	gwas_dhs_lncap
chr2:242211580-242211980:356_456	2	0.014228	0.026739	0.77981	554	2	-1.3638	0.92406	0.92415	0.999999	8774	0	-1.3638	chr2:242211580-242211980	gwas_dhs_lncap
chr2:242218895-242219295:208_308	4	0.0031667	0.011244	0.588781	197	4	-0.43041	0.99683	0.99689	0.999999	9370	0	-0.43041	chr2:242218895-242219295	gwas_dhs_lncap
chr2:242236495-242236895:150_250	7	0.0079084	0.035409	0.811058	371	5	-0.32373	0.9756	0.97604	0.999999	9149	0	-0.32373	chr2:242236495-242236895	gwas_dhs_lncap
chr2:242260535-242260935:65_165	4	0.18296	0.33308	0.999986	3210	2	-0.18659	0.91162	0.91137	0.999999	8708	0	-0.18659	chr2:242260535-242260935	gwas_dhs_lncap
chr2:242269115-242269515:19_119	2	0.065404	0.11457	0.981151	1636	2	-0.33929	0.9346	0.93469	0.999999	8841	0	-0.33929	chr2:242269115-242269515	gwas_dhs_lncap
chr2:242294315-242294715:134_234	5	0.011904	0.042183	0.859028	484	4	-0.33852	0.9917	0.99182	0.999999	9303	0	-0.33852	chr2:242294315-242294715	gwas_dhs_lncap
chr2:242421080-242421480:0_100	5	0.068157	0.182	0.999986	1695	2	0.42503	0.011929	0.042685	0.956838	417	3	0.42503	chr2:242421080-242421480	gwas_dhs_lncap
chr2:242429720-242430120:41_141	7	0.025607	0.092342	0.963068	831	3	0.37682	0.053047	0.16565	0.977192	1386	4	0.37682	chr2:242429720-242430120	gwas_dhs_lncap
chr2:242431540-242431940:125_225	6	0.014879	0.055591	0.87366	580	4	-0.46309	0.27964	0.48886	0.977192	4549	1	-0.46309	chr2:242431540-242431940	gwas_dhs_lncap
chr2:242434050-242434450:77_177	6	0.01943	0.070331	0.924283	683	5	-0.21283	0.5001	0.68331	0.994579	6313	1	-0.21283	chr2:242434050-242434450	gwas_dhs_lncap
chr2:242434450-242434850:0_100	4	0.010532	0.035479	0.811058	447	4	-0.3627	0.98947	0.98951	0.999999	9280	0	-0.3627	chr2:242434450-242434850	gwas_dhs_lncap
chr2:242434850-242435250:259_359	9	0.055872	0.18738	0.999986	1455	5	-0.25932	0.24537	0.50926	0.983973	4216	3	-0.25932	chr2:242434850-242435250	gwas_dhs_lncap
chr2:242556095-242556495:254_354	5	0.080085	0.20069	0.999986	1866	3	-0.38994	0.58122	0.72112	0.996143	6802	2	-0.38994	chr2:242556095-242556495	gwas_dhs_lncap
chr2:242614180-242614580:218_318	4	0.026028	0.075947	0.937859	838	3	-0.44647	0.79804	0.80343	0.999999	8031	1	-0.44647	chr2:242614180-242614580	gwas_dhs_lncap
chr2:242997700-242998100:130_230	7	0.011961	0.051321	0.872806	488	4	-0.6638	0.16105	0.36191	0.977192	3180	3	-0.6638	chr2:242997700-242998100	gwas_dhs_lncap
chr2:43555275-43555675:235_335	4	0.098787	0.21419	0.999986	2129	3	-0.26937	0.87978	0.87939	0.999999	8514	0	-0.26937	chr2:43555275-43555675	gwas_dhs_lncap
chr2:85741415-85741815:31_131	2	0.28086	0.32991	0.999986	4179	1	-0.12537	0.27978	0.3315	0.977192	4552	1	-0.12537	chr2:85741415-85741815	gwas_dhs_lncap
chr2:85758095-85758495:216_316	5	0.085636	0.20939	0.999986	1961	2	-0.047087	0.00065178	0.0028161	0.842207	25	2	-0.047087	chr2:85758095-85758495	gwas_dhs_lncap
chr2:85764815-85765215:205_305	6	0.012387	0.047383	0.872806	505	4	-0.38532	0.66297	0.79018	0.999999	7265	2	-0.38532	chr2:85764815-85765215	gwas_dhs_lncap
chr2:85803215-85803615:148_248	3	0.0060436	0.016143	0.660286	304	3	-0.47819	0.99396	0.99393	0.999999	9327	0	-0.47819	chr2:85803215-85803615	gwas_dhs_lncap
chr2:85804920-85805320:183_283	7	0.0080727	0.036067	0.813845	380	5	-0.45748	0.76041	0.86452	0.999999	7805	2	-0.45748	chr2:85804920-85805320	gwas_dhs_lncap
chr20:62370140-62370540:169_269	7	0.055479	0.17148	0.999986	1447	3	-0.031918	0.47421	0.69264	0.996143	6129	2	-0.031918	chr20:62370140-62370540	gwas_dhs_lncap
chr20:62372010-62372410:129_229	6	0.035058	0.11399	0.981151	1043	4	-0.34406	0.93554	0.93535	0.999999	8853	1	-0.34406	chr20:62372010-62372410	gwas_dhs_lncap
chr20:62372410-62372810:71_171	4	0.034531	0.093318	0.968025	1036	1	0.36363	0.0484	0.12137	0.977192	1288	3	0.36363	chr20:62372410-62372810	gwas_dhs_lncap
chr20:62372557-62372957:130_230	8	0.011073	0.048353	0.872806	460	5	-0.4232	0.10611	0.28526	0.977192	2339	2	-0.4232	chr20:62372557-62372957	gwas_dhs_lncap
chr20:62372810-62373210:207_307	5	0.0059603	0.024182	0.767576	302	5	-0.6615	0.99404	0.99407	0.999999	9332	0	-0.6615	chr20:62372810-62373210	gwas_dhs_lncap
chr20:62373580-62373980:0_100	8	0.0052078	0.026598	0.77981	275	6	-0.38856	0.69961	0.84795	0.999999	7467	2	-0.38856	chr20:62373580-62373980	gwas_dhs_lncap
chr21:44527497-44527897:363_463	2	0.0035769	0.0068796	0.487476	216	2	-1.4649	0.99642	0.99646	0.999999	9362	0	-1.4649	chr21:44527497-44527897	positive_genes
chr3:113277095-113277495:219_319	4	0.008991	0.030579	0.808083	411	3	-0.52245	0.76494	0.77854	0.999999	7832	1	-0.52245	chr3:113277095-113277495	gwas_dhs_lncap
chr3:127907520-127907920:282_382	6	0.074302	0.19758	0.999986	1786	4	-0.21263	0.61277	0.75558	0.999999	7001	2	-0.21263	chr3:127907520-127907920	gwas_dhs_lncap
chr3:127919935-127920335:160_260	8	0.030702	0.11446	0.981151	953	6	-0.15131	0.97498	0.975	0.999999	9144	1	-0.15131	chr3:127919935-127920335	gwas_dhs_lncap
chr3:127934500-127934900:17_117	7	0.27584	0.51057	0.999986	4131	2	0.0040543	0.53139	0.74251	0.999999	6508	2	0.0040543	chr3:127934500-127934900	gwas_dhs_lncap
chr3:127936555-127936955:245_345	4	0.0015557	0.0056117	0.453203	129	3	-0.56084	0.1941	0.34758	0.977192	3620	1	-0.56084	chr3:127936555-127936955	gwas_dhs_lncap
chr3:127993840-127994240:119_219	6	0.0010005	0.005092	0.429588	108	5	-0.50321	0.91874	0.92165	0.999999	8747	1	-0.50321	chr3:127993840-127994240	gwas_dhs_lncap
chr3:128058235-128058635:280_380	2	0.082762	0.14281	0.999986	1909	2	-0.31114	0.91724	0.91732	0.999999	8735	0	-0.31114	chr3:128058235-128058635	gwas_dhs_lncap
chr3:141121695-141122095:345_445	3	0.0017317	0.0047525	0.415796	139	2	-1.0849	0.10044	0.18946	0.977192	2229	1	-1.0849	chr3:141121695-141122095	gwas_dhs_lncap
chr3:87119155-87119555:173_273	8	0.0083458	0.038433	0.838692	392	5	-0.3633	0.38611	0.63975	0.99062	5463	2	-0.3633	chr3:87119155-87119555	gwas_dhs_lncap
chr4:95524475-95524875:0_100	4	0.049401	0.12253	0.983872	1336	2	-0.18417	0.23362	0.38631	0.977192	4096	2	-0.18417	chr4:95524475-95524875	gwas_dhs_lncap
chr4:95571815-95572215:17_117	3	0.021399	0.05452	0.87366	739	3	-0.25331	0.9786	0.97849	0.999999	9170	0	-0.25331	chr4:95571815-95572215	gwas_dhs_lncap
chr4:95575175-95575575:184_284	3	0.1016	0.18953	0.999986	2164	2	-0.2162	0.22754	0.34901	0.977192	4025	1	-0.2162	chr4:95575175-95575575	gwas_dhs_lncap
chr4:95589795-95590195:25_125	4	0.13165	0.27072	0.999986	2630	2	-0.029332	0.23212	0.38478	0.977192	4076	2	-0.029332	chr4:95589795-95590195	gwas_dhs_lncap
chr5:1279840-1280240:107_207	8	0.080573	0.2317	0.999986	1872	5	-0.24749	0.77553	0.88211	0.999999	7895	2	-0.24749	chr5:1279840-1280240	gwas_dhs_lncap
chr6:109292515-109292915:65_165	6	0.013316	0.050489	0.872806	525	4	-0.46509	0.7136	0.82684	0.999999	7546	2	-0.46509	chr6:109292515-109292915	gwas_dhs_lncap
chr6:109316495-109316895:154_254	6	0.14375	0.32877	0.999986	2787	3	-0.088658	0.50427	0.68597	0.994942	6340	2	-0.088658	chr6:109316495-109316895	gwas_dhs_lncap
chr6:109323175-109323575:332_432	2	0.073402	0.12761	0.993625	1768	2	-0.22742	0.9266	0.92672	0.999999	8794	0	-0.22742	chr6:109323175-109323575	gwas_dhs_lncap
chr6:109325355-109325755:140_240	3	0.11348	0.20491	0.999986	2357	2	-0.34483	0.70077	0.70514	0.996143	7478	1	-0.34483	chr6:109325355-109325755	gwas_dhs_lncap
chr6:109330595-109330995:59_159	5	0.038126	0.11099	0.981151	1113	4	-0.34429	0.97367	0.97376	0.999999	9136	0	-0.34429	chr6:109330595-109330995	gwas_dhs_lncap
chr6:109341135-109341535:52_152	3	0.017099	0.044166	0.872806	630	2	-0.5658	0.67269	0.6815	0.994579	7325	1	-0.5658	chr6:109341135-109341535	gwas_dhs_lncap
chr6:109344595-109344995:71_171	2	0.076436	0.13259	0.996129	1812	1	-0.033879	0.15359	0.24264	0.977192	3075	1	-0.033879	chr6:109344595-109344995	gwas_dhs_lncap
chr6:109355835-109356235:240_340	4	0.0076408	0.026165	0.77981	354	1	0.051117	0.36641	0.51642	0.98654	5297	1	0.051117	chr6:109355835-109356235	gwas_dhs_lncap
chr6:109357690-109358090:0_100	3	0.049857	0.11931	0.981151	1344	2	-0.3708	0.90096	0.90035	0.999999	8632	0	-0.3708	chr6:109357690-109358090	gwas_dhs_lncap
chr6:109358090-109358490:274_374	2	0.0032307	0.0062603	0.472144	201	1	-0.776	0.54606	0.54907	0.987861	6595	1	-0.776	chr6:109358090-109358490	gwas_dhs_lncap
chr6:11217615-11218015:276_376	5	0.042243	0.12117	0.983872	1192	4	-0.20927	0.66685	0.77195	0.999999	7285	1	-0.20927	chr6:11217615-11218015	gwas_dhs_lncap
chr6:117114055-117114455:116_216	6	0.013079	0.04972	0.872806	521	3	-0.21279	0.049099	0.14582	0.977192	1305	2	-0.21279	chr6:117114055-117114455	gwas_dhs_lncap
chr6:117122355-117122755:0_100	2	0.099507	0.16969	0.999986	2144	2	-0.23099	0.90049	0.9006	0.999999	8631	0	-0.23099	chr6:117122355-117122755	gwas_dhs_lncap
chr6:117198223-117198623:156_256	5	0.088677	0.21408	0.999986	1993	1	0.23665	0.098673	0.2314	0.977192	2199	3	0.23665	chr6:117198223-117198623	positive_genes
chr6:117202340-117202740:8_108	2	0.015746	0.029468	0.808083	599	2	-0.67326	0.98425	0.98433	0.999999	9230	0	-0.67326	chr6:117202340-117202740	gwas_dhs_lncap
chr6:117209855-117210255:104_204	2	0.25469	0.3109	0.999986	3951	1	-0.045924	0.19064	0.2682	0.977192	3575	1	-0.045924	chr6:117209855-117210255	gwas_dhs_lncap
chr6:153429435-153429835:216_316	4	0.0152	0.049784	0.872806	591	4	-0.20042	0.9848	0.98489	0.999999	9235	0	-0.20042	chr6:153429435-153429835	gwas_dhs_lncap
chr6:153439715-153440115:246_346	5	0.04839	0.13607	0.996129	1316	3	-0.39622	0.92493	0.92526	0.999999	8782	0	-0.39622	chr6:153439715-153440115	gwas_dhs_lncap
chr6:153447415-153447815:120_220	2	0.62044	0.62081	0.999986	6695	0	-0.016208	0.61293	0.61328	0.989125	7002	1	-0.016208	chr6:153447415-153447815	gwas_dhs_lncap
chr6:160833335-160833735:253_353	3	0.0035245	0.0095201	0.568507	213	2	-0.79291	0.59241	0.62048	0.989726	6872	1	-0.79291	chr6:160833335-160833735	gwas_dhs_lncap
chr6:31107315-31107715:92_192	7	0.24128	0.47811	0.999986	3836	3	-0.045415	0.4066	0.63262	0.99062	5609	1	-0.045415	chr6:31107315-31107715	gwas_dhs_lncap
chr6:31108340-31108740:70_170	7	0.00012305	0.0007382	0.112504	61	7	-0.53072	0.99988	0.99989	0.999999	9426	0	-0.53072	chr6:31108340-31108740	gwas_dhs_lncap
chr6:31118460-31118860:66_166	7	9.3956e-05	0.00058207	0.09322	58	7	-0.48887	0.99991	0.99992	0.999999	9427	0	-0.48887	chr6:31118460-31118860	gwas_dhs_lncap
chr6:41513500-41513900:104_204	6	0.0017748	0.0088191	0.558977	141	5	-0.66946	0.97213	0.97187	0.999999	9128	0	-0.66946	chr6:41513500-41513900	gwas_dhs_lncap
chr6:41514080-41514480:283_383	4	0.0056682	0.019704	0.709553	294	3	-0.60959	0.89209	0.89173	0.999999	8579	0	-0.60959	chr6:41514080-41514480	gwas_dhs_lncap
chr6:41515180-41515580:76_176	6	0.017736	0.064935	0.899923	642	5	-0.26286	0.28403	0.49376	0.978944	4585	1	-0.26286	chr6:41515180-41515580	gwas_dhs_lncap
chr6:41525700-41526100:259_359	7	0.03396	0.11535	0.981151	1028	3	-0.032412	0.0999	0.26264	0.977192	2216	2	-0.032412	chr6:41525700-41526100	gwas_dhs_lncap
chr6:41536355-41536755:233_333	6	0.16899	0.35887	0.999986	3054	1	0.098669	0.2069	0.40657	0.977192	3777	3	0.098669	chr6:41536355-41536755	gwas_dhs_lncap
chr6:43484560-43484960:209_309	6	0.00015351	0.00084298	0.118886	65	5	-1.2522	0.44269	0.64868	0.99062	5885	1	-1.2522	chr6:43484560-43484960	positive_genes
chr7:20998915-20999315:291_391	2	0.099177	0.16917	0.999986	2141	1	0.054807	0.022357	0.041245	0.956838	681	1	0.054807	chr7:20998915-20999315	gwas_dhs_lncap
chr7:27976300-27976700:113_213	4	0.014303	0.047054	0.872806	559	4	-0.53781	0.9857	0.98576	0.999999	9242	0	-0.53781	chr7:27976300-27976700	gwas_dhs_lncap
chr7:47445455-47445855:16_116	7	0.0050345	0.023551	0.761453	267	4	-0.5643	0.096534	0.25692	0.977192	2166	3	-0.5643	chr7:47445455-47445855	gwas_dhs_lncap
chr7:47447600-47448000:116_216	8	0.00062408	0.0038188	0.355805	93	7	-0.40378	0.99076	0.99077	0.999999	9295	0	-0.40378	chr7:47447600-47448000	gwas_dhs_lncap
chr7:97714835-97715235:43_143	3	0.18743	0.29861	0.999986	3255	2	-0.28884	0.92723	0.92695	0.999999	8796	0	-0.28884	chr7:97714835-97715235	gwas_dhs_lncap
chr7:97790855-97791255:76_176	3	0.057511	0.13113	0.996129	1481	2	-0.44504	0.83855	0.83809	0.999999	8270	0	-0.44504	chr7:97790855-97791255	gwas_dhs_lncap
chr7:97807675-97808075:79_179	4	0.054758	0.13281	0.996129	1439	2	-0.30387	0.59893	0.68311	0.994579	6920	1	-0.30387	chr7:97807675-97808075	gwas_dhs_lncap
chr7:97816085-97816485:109_209	2	0.038354	0.069376	0.922633	1117	2	-1.0442	0.96165	0.96181	0.999999	9040	0	-1.0442	chr7:97816085-97816485	gwas_dhs_lncap
chr7:97816485-97816885:168_268	2	0.072483	0.12617	0.990976	1750	2	-0.4169	0.92752	0.92767	0.999999	8804	0	-0.4169	chr7:97816485-97816885	gwas_dhs_lncap
chr8:128017915-128018315:94_194	6	0.057441	0.1626	0.999986	1480	4	-0.31283	0.44804	0.65178	0.99062	5928	1	-0.31283	chr8:128017915-128018315	gwas_dhs_lncap
chr8:128025155-128025555:28_128	5	0.025753	0.079489	0.940167	835	4	-0.2397	0.98267	0.9828	0.999999	9211	0	-0.2397	chr8:128025155-128025555	positive_genes
chr8:128027915-128028315:321_421	4	0.023439	0.070662	0.925363	781	2	-0.16983	0.30358	0.45486	0.977192	4766	2	-0.16983	chr8:128027915-128028315	gwas_dhs_lncap
chr8:128103955-128104355:164_264	3	0.10545	0.19461	0.999986	2219	2	-0.33908	0.52995	0.57851	0.989125	6488	1	-0.33908	chr8:128103955-128104355	gwas_dhs_lncap
chr8:128104795-128105195:169_269	2	0.018991	0.035175	0.811058	677	1	-0.2949	0.14569	0.23734	0.977192	2972	1	-0.2949	chr8:128104795-128105195	gwas_dhs_lncap
chr8:128105775-128106175:120_220	2	0.64314	0.64347	0.999986	6824	0	0.01615	0.59506	0.59537	0.989125	6890	1	0.01615	chr8:128105775-128106175	gwas_dhs_lncap
chr8:128112295-128112695:0_100	2	0.080061	0.13837	0.996857	1864	1	-0.038038	0.077495	0.13426	0.977192	1879	1	-0.038038	chr8:128112295-128112695	gwas_dhs_lncap
chr8:128342420-128342820:244_344	7	0.0048625	0.022811	0.748848	263	6	-0.41535	0.96615	0.96668	0.999999	9075	0	-0.41535	chr8:128342420-128342820	gwas_dhs_lncap
chr8:128413255-128413655:230_330	5	0.030576	0.091951	0.962693	947	4	-0.26578	0.91176	0.91223	0.999999	8712	0	-0.26578	chr8:128413255-128413655	gwas_dhs_lncap
chr8:128519790-128520190:108_208	4	0.070176	0.16199	0.999986	1718	3	-0.29648	0.70257	0.73831	0.999999	7492	1	-0.29648	chr8:128519790-128520190	gwas_dhs_lncap
chr8:128520190-128520590:233_333	3	0.19082	0.30289	0.999986	3306	1	0.55708	0.016883	0.043649	0.956838	551	2	0.55708	chr8:128520190-128520590	gwas_dhs_lncap
chr8:128520590-128520990:43_143	4	0.010753	0.036169	0.813845	453	4	-0.34675	0.98925	0.98933	0.999999	9278	0	-0.34675	chr8:128520590-128520990	gwas_dhs_lncap
chr8:128531465-128531865:43_143	2	0.19618	0.26912	0.999986	3369	1	-0.26419	0.70364	0.70387	0.996143	7499	0	-0.26419	chr8:128531465-128531865	gwas_dhs_lncap
chr8:128531865-128532265:0_100	3	0.0069952	0.018634	0.691613	340	3	-0.69153	0.97406	0.97401	0.999999	9139	0	-0.69153	chr8:128531865-128532265	gwas_dhs_lncap
chr8:128532265-128532665:103_203	2	0.62607	0.62643	0.999986	6720	0	0.077855	0.35705	0.38949	0.977192	5223	1	0.077855	chr8:128532265-128532665	gwas_dhs_lncap
chr8:23501235-23501635:254_354	2	0.10647	0.18042	0.999986	2243	1	-0.029504	0.016509	0.030766	0.942216	544	1	-0.029504	chr8:23501235-23501635	gwas_dhs_lncap
chr8:23522095-23522495:130_230	2	0.88803	0.88815	0.999986	8398	0	0.36169	0.090179	0.1549	0.977192	2071	2	0.36169	chr8:23522095-23522495	gwas_dhs_lncap
chr8:23524535-23524935:100_200	2	0.37665	0.40308	0.999986	4973	1	-0.0062379	0.62747	0.62782	0.99062	7097	0	-0.0062379	chr8:23524535-23524935	gwas_dhs_lncap
chr8:23529555-23529955:341_441	3	0.17569	0.28408	0.999986	3124	2	-0.21628	0.70093	0.70529	0.996143	7479	1	-0.21628	chr8:23529555-23529955	gwas_dhs_lncap
chr8:23534535-23534935:218_318	5	0.0028689	0.01199	0.595435	187	3	-0.62773	0.64838	0.76534	0.999999	7198	1	-0.62773	chr8:23534535-23534935	gwas_dhs_lncap
chr8:23538055-23538455:69_169	7	0.15115	0.34501	0.999986	2856	4	-0.14759	0.34863	0.58092	0.989125	5157	2	-0.14759	chr8:23538055-23538455	gwas_dhs_lncap
chr8:23539740-23540140:0_100	8	0.078075	0.22634	0.999986	1838	5	-0.22211	0.15595	0.37309	0.977192	3108	3	-0.22211	chr8:23539740-23540140	gwas_dhs_lncap
chr8:30090808-30091207:210_310	3	0.0095992	0.025519	0.77981	430	2	-0.58801	0.80319	0.80272	0.999999	8068	0	-0.58801	chr8:30090808-30091207	random_non_dhs
chr9:22041835-22042235:95_195	5	0.35838	0.53945	0.999986	4834	2	-0.13201	0.66483	0.77122	0.999999	7278	1	-0.13201	chr9:22041835-22042235	gwas_dhs_lncap
chrX:66764265-66764665:196_296	5	0.014428	0.049003	0.872806	566	3	-0.38023	0.81878	0.84086	0.999999	8169	1	-0.38023	chrX:66764265-66764665	positive_genes
