# Supplementary material for: CRISPRi screens reveal a DNA methylation-mediated 3D genome dependent causal mechanism in prostate cancer
Source: Nat Commun. 2021 Mar 19;12:1781. doi: 10.1038/s41467-021-21867-0 (PMC7979745; doi:10.1038/s41467-021-21867-0)
Supplement: Supplementary file 7 — Supplementary Data 5 [file 41467_2021_21867_MOESM7_ESM.xlsx]

## Sheet: Sheet2
Table S5: Sequences used for different experiments
Sequence	ID	Oligo type	Experiment
CCCGAATCTCTATCGTGCGG	sgLacZ	sgRNA	CRISPRi
AGATACATGAAAATCTGAG	sgCRE-1	sgRNA	CRISPRi
GAAGCTTCATTCAATGTAA	sgCRE-2	sgRNA	CRISPRi
AATTGTCTTGTCCCTATCGA	sgLuc	sgRNA	CRISPRi
AATGTGCTTGTTTCTAGGG	sgNeg-1	sgRNA	CRISPRi
TTTGAGAAGAAAAGTGTCA	sgNeg-2	sgRNA	CRISPRi
GGGGCGCGCGTTCAGAGCGT	sgMYCpromo-1	sgRNA	CRISPRi
CTCTGTAAGTGCTTAGTGA	22RV1 del -10kB -1	sgRNA	CRISPR deletion
ATCTGAATTGAAGAAGGAA	22RV1 del -10kB -2	sgRNA	CRISPR deletion
GGGATGCCTCTAGACTTTC	22RV1 del -10kB -1 (control)	sgRNA	CRISPR deletion
GTAAGAGTCTGGAGTATAG	22RV1 del -10kB -2 (control)	sgRNA	CRISPR deletion
TTCTGTGCCAGCCCATTT	22RV1 del -10kB -F	PCR Primer	Validation of deletion
GGCACTCTGTAAGTGCTTAGT	22RV1 del -10kB -R	PCR Primer	Validation of deletion
AAACACAAACTTGAACAGCTAC	MYC-F	PCR Primer	PCR
ATTTGAGGCAGTTTACATTATGG	MYC-R	PCR Primer	PCR
GCCCCTTCTATGGGAATCACTA	PVT1-F	PCR Primer	PCR
GGGGCAGAGATGAAATCGTAAT	PVT1-R	PCR Primer	PCR
CGATCCATCATCCGCAATG	RPS28-F	PCR Primer	PCR
AGCCAAGCTCAGCGCAAC	RPS28-R	PCR Primer	PCR
TTTTTTTAGAGGGATTATAAAGTTG	FWD	PCR Primer	PCR following bisulfite conversion
TATTAATAAACTAAACCCCAACATC	REV	PCR Primer	PCR following bisulfite conversion
CACCGGTTTGTGGTAGAGGCTACA	sgCtrl-1	sgRNA	CRISPR-dCas9-DNMT3A-3L
CACCGACTACCAGCCTAAAGAACA	sgCtrl-2	sgRNA	CRISPR-dCas9-DNMT3A-3L
CACCGTTCCCATCTATTACTAATG	sgCtrl-3	sgRNA	CRISPR-dCas9-DNMT3A-3L
CACCGGGGATGCCTCTAGACTTTC	sgCtrl-4	sgRNA	CRISPR-dCas9-DNMT3A-3L
CACCGGAGTATAGAGGAAAGATTC	sgCtrl-5	sgRNA	CRISPR-dCas9-DNMT3A-3L
ATGAGCAATTTCACAAAAT	sg-10Kb-1	sgRNA	CRISPR-dCas9-DNMT3A-3L
ATCTGAATTGAAGAAGGAA	sg-10Kb-2	sgRNA	CRISPR-dCas9-DNMT3A-3L
GGGGCCCAGCTCATCAACA	sg-10Kb-3	sgRNA	CRISPR-dCas9-DNMT3A-3L
ATTAAAACTGGGTTAGGCT	sg-10Kb-4	sgRNA	CRISPR-dCas9-DNMT3A-3L
GAGGGATTATAAAGTTGCG	sg-10Kb-5	sgRNA	CRISPR-dCas9-DNMT3A-3L
ACCTGAAAGAATAACAAGG	sg- 2kB-1	sgRNA	CRISPR-dCas9-DNMT3A-3L
CGCTGAGCTGCAAACTCAA	sg- 2kB-2	sgRNA	CRISPR-dCas9-DNMT3A-3L
TGATCTCTGCTGCCAGTAG	sg- 2kB-3	sgRNA	CRISPR-dCas9-DNMT3A-3L
GCAGAAGGTCCGAAGAAAG	sg- 2kB-4	sgRNA	CRISPR-dCas9-DNMT3A-3L
ACATCACCCTATGGAGAAC	sg- 2kB-5	sgRNA	CRISPR-dCas9-DNMT3A-3L
GGGGCGCGCGTTCAGAGCGT	sgMYC-1	sgRNA	CRISPR-dCas9-DNMT3A-3L
GAGGGCGCCTCGCTAAGGCT	sgMYC-2	sgRNA	CRISPR-dCas9-DNMT3A-3L
GTAATTCCAGCGAGAGGCAG	sgMYC-3	sgRNA	CRISPR-dCas9-DNMT3A-3L
ACCAATACTCTGGGTTAGGGT	HindIII digest F 1	BAC primer	3C
TCCCCACCTGCAACATCAAAA	HindIII digest R 1	BAC primer	3C
GTGTTGGCTACATTGGCTAGAA	HindIII digest F 2	BAC primer	3C
ACCCATTTCTTCCTGCTCACAA	HindIII digest R 2	BAC primer	3C
ACCTGCATAAGACAAAGCAGT	HindIII digest F 3	BAC primer	3C
TCAAATTCCTCTTCTCTGCGT	HindIII digest R 3	BAC primer	3C
GAGGGGTGCCATGGTTGAA	HindIII digest F 4	BAC primer	3C
AACGAGCAGCAGATTAGAGAACT	HindIII digest R 4	BAC primer	3C
GAGTGGGTGCAAATGGGAGA	HindIII digest F 5	BAC primer	3C
GGATGTGGTCTCCAACCAGG	HindIII digest R 5	BAC primer	3C
TAGTCACACCCACCCTGTGA	HindIII digest F 6	BAC primer	3C
AGACGTGGCTTACACCTTGG	HindIII digest R 6	BAC primer	3C
TCTTGATCCGTGGCATCTACAG	HindIII digest F 7	BAC primer	3C
GCACTCCCTATGGCAAGGTATTA	HindIII digest R 7	BAC primer	3C
ACCCCAGGAGAACAAGAACAAAT	HindIII digest F 8	BAC primer	3C
AGGAAGCCGTGAACTTCTGTAAT	HindIII digest R 8	BAC primer	3C
TTAATGACCAAGGAAGAAAACCAGG	HindIII digest F 9	BAC primer	3C
AAAATGAAGCAGTTGAACCAGAC	HindIII digest R 9	BAC primer	3C
TCCCCTTTAACTCAGGAATCACCC	HindIII digest F 10	BAC primer	3C
CCTCATCAAAAGAAAACAGACGCT	HindIII digest R 10	BAC primer	3C
CCCCACACTCAAACTAGGGG	HindIII digest F 11	BAC primer	3C
TATCCAGTGGGGTTACGGGT	HindIII digest R 11	BAC primer	3C
GTCCCAGAAGAGATGCCTGC	HindIII digest F 12	BAC primer	3C
ACAGCCCTGGAAGATTGGTG	HindIII digest R 12	BAC primer	3C
ACATTGACAGTTGAGTCGGAACTA	HindIII digest F 13	BAC primer	3C
TTACTCCATGACAGCCTTGGG	HindIII digest R 13	BAC primer	3C
TTGAGATCATGTAATGTCAACAAGT	HindIII digest F 14	BAC primer	3C
AGCTGTCATTGCAATAGGATGT	HindIII digest R 14	BAC primer	3C
CCCCAATAAATCCAGTGTCTTGC	HindIII constant	Primer	3C
5'FAM-GCCCCCACGTCTTAGAAACT-3'TAMRA	HindIII tapman probe	Tagman probe	3C
TGGTGGGCATCTCAGATCAAG	3C MYC control F	Control of digest efficiency and loading adjustments primer	3C
GCTTTCAACATGGATGGCCT	3C MYC control R	Control of digest efficiency and loading adjustments primer	3C
5'FAM-tagctctgatgtctgggaggc -3'TAMR	ERCC3-Tagman probe	Primer	3C
aaatgcctcagccagtgaaag	ERCC3-3C reverse primer	Primer	3C
aggccttagtttgcctcagtt	ERCCC-3C constant primer	Primer	3C
acgtttattcctggtaactcaca	ERCC3-F	BAC primer	3C
gagaattcagggatgcgcta	ERCC3-R	BAC primer	3C
AAAGTTGCGAGGAAAGCGCC	MYC-10CTCF-150F	Primer	ChIP-qPCR
CATCGTTGGAGCAAGGGTGA	MYC-10CTCF-150R	Primer	ChIP-qPCR
AGGACACAAAAATCCACAGGCA	ChIPneg-97F	Primer	ChIP-qPCR
ATCGTTAGGACCGCAGTTGT	ChIPneg-97R	Primer	ChIP-qPCR
