# Supplementary material for: CRISPRi screens reveal a DNA methylation-mediated 3D genome dependent causal mechanism in prostate cancer
Source: Nat Commun. 2021 Mar 19;12:1781. doi: 10.1038/s41467-021-21867-0 (PMC7979745; doi:10.1038/s41467-021-21867-0)
Supplement: Supplementary file 8 — Supplementary Data 6 [file 41467_2021_21867_MOESM8_ESM.csv]

chr14	53367325	53367825	peak_85259	chr14	53367793	53367794	rs8009956
chr14	53386645	53387145	peak_85260	chr14	53387109	53387110	rs4901313
chr14	69133925	69134425	peak_86879	chr14	69134264	69134265	rs767127
chr8	23501185	23501685	peak_277026	chr8	23501606	23501607	rs1398240
chr8	23522045	23522545	peak_277028	chr8	23522452	23522453	rs7821330
chr8	23524485	23524985	peak_277029	chr8	23524744	23524745	rs1606303
chr8	23529505	23530005	peak_277030	chr8	23529521	23529522	rs1160267
chr8	23534485	23534985	peak_277032	chr8	23534802	23534803	rs4872175
chr8	23538005	23538505	peak_277034	chr8	23538008	23538009	rs4872176
chr8	23539690	23540190	peak_277036	chr8	23539871	23539872	rs77096235
chr8	128017865	128018365	peak_285141	chr8	128018205	128018206	rs28615829
chr8	128025105	128025605	peak_285143	chr8	128025212	128025213	rs73351641
chr8	128025105	128025605	peak_285143	chr8	128025263	128025264	rs4573233
chr8	128025105	128025605	peak_285143	chr8	128025404	128025405	rs1551515
chr8	128025105	128025605	peak_285143	chr8	128025599	128025600	rs1551513
chr8	128027865	128028365	peak_285145	chr8	128027957	128027958	rs10481163
chr8	128027865	128028365	peak_285145	chr8	128027962	128027963	rs10481164
chr8	128027865	128028365	peak_285145	chr8	128028337	128028338	rs2124597
chr8	128103905	128104405	peak_285165	chr8	128103937	128103938	rs1456315
chr8	128103905	128104405	peak_285165	chr8	128103969	128103970	rs72725879
chr8	128103905	128104405	peak_285165	chr8	128104055	128104056	rs7463708
chr8	128103905	128104405	peak_285165	chr8	128104343	128104344	rs13254738
chr8	128103905	128104405	peak_285165	chr8	128104367	128104368	rs7006390
chr8	128104745	128105245	peak_285167	chr8	128105187	128105188	rs1073997
chr8	128105725	128106225	peak_285169	chr8	128105731	128105732	rs7012442
chr8	128112245	128112745	peak_285170	chr8	128112446	128112447	rs61265543
chr8	128112245	128112745	peak_285170	chr8	128112715	128112716	rs16901970
chr8	128342370	128342870	peak_285190	chr8	128342626	128342627	rs72712344
chr8	128413205	128413705	peak_285196	chr8	128413305	128413306	rs6983267
chr8	128519790	128520290	peak_285208	chr8	128520173	128520174	rs7812429
chr8	128520145	128520645	peak_285209	chr8	128520479	128520480	rs7812894
chr8	128531465	128531965	peak_285212	chr8	128531689	128531690	rs11986220
chr8	128531465	128531965	peak_285212	chr8	128531873	128531874	rs11988857
chr8	128531885	128532385	peak_285213	chr8	128532137	128532138	rs10090154
chr1	10549765	10550265	peak_2841	chr1	10549848	10549849	rs1188526
chr1	10554630	10555130	peak_2842	chr1	10554709	10554710	rs596537
chr1	10554630	10555130	peak_2842	chr1	10554794	10554795	rs620405
chr1	10555050	10555550	peak_2843	chr1	10555257	10555258	rs622623
chr1	10556290	10556790	peak_2844	chr1	10556447	10556448	rs648324
chr1	10556290	10556790	peak_2844	chr1	10556485	10556486	rs648399
chr1	204464170	204464670	peak_23321	chr1	204464181	204464182	rs2926534
chr17	617570	618070	peak_114388	chr17	618039	618040	rs2474694
chr17	618825	619325	peak_114391	chr17	618965	618966	rs684232
chr17	618825	619325	peak_114391	chr17	619162	619163	rs461251
chr17	851530	852030	peak_114455	chr17	851874	851875	rs7223833
chr17	851530	852030	peak_114455	chr17	851948	851949	rs7211432
chr17	858525	859025	peak_114460	chr17	858640	858641	rs150444972
chr17	858525	859025	peak_114460	chr17	858858	858859	rs112480531
chr17	1811970	1812470	peak_114765	chr17	1812166	1812167	chr17:1812166
chr17	4922070	4922570	peak_115563	chr17	4922251	4922252	rs139085876
chr17	6296545	6297045	peak_115719	chr17	6296894	6296895	rs183345897
chr17	7883945	7884445	peak_116177	chr17	7884138	7884139	chr17:7884138
chr17	8188525	8189025	peak_116309	chr17	8188810	8188811	chr17:8188810
chr17	9961870	9962370	peak_116633	chr17	9962136	9962137	rs8071787
chr17	10600645	10601145	peak_116686	chr17	10601120	10601121	rs112720169
chr17	10616925	10617425	peak_116689	chr17	10617266	10617267	rs73974826
chr17	10778605	10779105	peak_116716	chr17	10778606	10778607	rs111677445
chr17	10871285	10871785	peak_116719	chr17	10871609	10871610	rs55702460
chr17	11092425	11092925	peak_116730	chr17	11092446	11092447	rs12103431
chr17	11409905	11410405	peak_116756	chr17	11410197	11410198	rs79618267
chr17	11502145	11502645	peak_116767	chr17	11502566	11502567	rs78389613
chr17	12426025	12426525	peak_116843	chr17	12426525	12426526	rs74898653
chr17	12665225	12665725	peak_116865	chr17	12665608	12665609	chr17:12665608
chr17	20127165	20127665	peak_118070	chr17	20127543	20127544	chr17:20127543
chr17	35851325	35851825	peak_120045	chr17	35851768	35851769	chr17:35851768
chr17	36074925	36075425	peak_120074	chr17	36074979	36074980	rs11649743
chr17	36099490	36099990	peak_120081	chr17	36099840	36099841	rs11651755
chr17	36099490	36099990	peak_120081	chr17	36099952	36099953	rs10908278
chr17	36101190	36101690	peak_120083	chr17	36101586	36101587	rs8064454
chr17	36102350	36102850	peak_120086	chr17	36102381	36102382	rs11651052
chr17	36103430	36103930	peak_120088	chr17	36103565	36103566	rs11263763
chr17	36103430	36103930	peak_120088	chr17	36103872	36103873	rs11658063
chr17	38643270	38643770	peak_120715	chr17	38643607	38643608	rs34733633
chr17	38705565	38706065	peak_120736	chr17	38705849	38705850	rs73293414
chr17	38705990	38706490	peak_120737	chr17	38706255	38706256	rs58281977
chr17	38705990	38706490	peak_120737	chr17	38706335	38706336	rs73983091
chr17	39114265	39114765	peak_120793	chr17	39114514	39114515	rs113456647
chr17	40661270	40661770	peak_121114	chr17	40661390	40661391	rs182597771
chr17	41276330	41276830	peak_121300	chr17	41276764	41276765	chr17:41276764
chr17	41322145	41322645	peak_121315	chr17	41322540	41322541	chr17:41322540
chr17	42853285	42853785	peak_121667	chr17	42853333	42853334	rs114744336
chr17	45345545	45346045	peak_122178	chr17	45345850	45345851	rs189937891
chr17	47269590	47270090	peak_122594	chr17	47269979	47269980	rs73338357
chr17	47270025	47270525	peak_122596	chr17	47270294	47270295	rs73338358
chr17	47293650	47294150	peak_122599	chr17	47294069	47294070	rs2233370
chr17	47328930	47329430	peak_122610	chr17	47329082	47329083	rs57832761
chr17	47411145	47411645	peak_122619	chr17	47411324	47411325	rs139345584
chr17	47434945	47435445	peak_122623	chr17	47435239	47435240	rs61085429
chr17	47574350	47574850	peak_122665	chr17	47574537	47574538	chr17:47574537
chr17	47981690	47982190	peak_122761	chr17	47981838	47981839	rs8071481
chr17	48181930	48182430	peak_122816	chr17	48182017	48182018	rs138535225
chr17	48750890	48751390	peak_123019	chr17	48751275	48751276	rs149220452
chr17	48768490	48768990	peak_123029	chr17	48768684	48768685	chr17:48768684
chr17	48771545	48772045	peak_123033	chr17	48771815	48771816	rs79776367
chr17	52978445	52978945	peak_123245	chr17	52978513	52978514	rs60584762
chr17	57974465	57974965	peak_124002	chr17	57974670	57974671	chr17:57974670
chr17	58798185	58798685	peak_124098	chr17	58798545	58798546	chr17:58798545
chr17	62366925	62367425	peak_124636	chr17	62366972	62366973	chr17:62366972
chr17	66308570	66309070	peak_125254	chr17	66308624	66308625	chr17:66308624
chr17	69107565	69108065	peak_125432	chr17	69107673	69107674	rs8071558
chr17	69107565	69108065	peak_125432	chr17	69107816	69107817	rs8072254
chr17	69108365	69108865	peak_125433	chr17	69108753	69108754	rs1859962
chr17	70643370	70643870	peak_125601	chr17	70643375	70643376	chr17:70643375
chr17	71581530	71582030	peak_125781	chr17	71581717	71581718	rs146545335
chr17	73348025	73348525	peak_126286	chr17	73348473	73348474	chr17:73348473
chr17	73675630	73676130	peak_126390	chr17	73675983	73675984	rs184388252
chr17	73892810	73893310	peak_126487	chr17	73893069	73893070	rs151259496
chr17	74192705	74193205	peak_126589	chr17	74193190	74193191	rs180966862
chr17	76286110	76286610	peak_127215	chr17	76286271	76286272	chr17:76286271
chr17	80858910	80859410	peak_128975	chr17	80859294	80859295	chr17:80859294
chr18	76767030	76767530	peak_135805	chr18	76767070	76767071	rs12162215
chr3	87119105	87119605	peak_200358	chr3	87119543	87119544	rs1865866
chr3	113277045	113277545	peak_201831	chr3	113277105	113277106	rs7639565
chr3	127907470	127907970	peak_203568	chr3	127907929	127907930	rs2811514
chr3	127919885	127920385	peak_203569	chr3	127920023	127920024	rs2811508
chr3	127934450	127934950	peak_203572	chr3	127934774	127934775	rs4384971
chr3	127936505	127937005	peak_203573	chr3	127936527	127936528	rs9879865
chr3	127936505	127937005	peak_203573	chr3	127936532	127936533	rs9879866
chr3	127993790	127994290	peak_203592	chr3	127994160	127994161	rs2811529
chr3	128058185	128058685	peak_203621	chr3	128058617	128058618	rs3849531
chr3	141121645	141122145	peak_205108	chr3	141121814	141121815	rs2871960
chr12	48389725	48390225	peak_65140	chr12	48390080	48390081	rs1793959
chr12	48419465	48419965	peak_65157	chr12	48419618	48419619	rs80130819
chr12	48675545	48676045	peak_65192	chr12	48675783	48675784	rs2087343
chr12	49672485	49672985	peak_65390	chr12	49672619	49672620	rs76907016
chr12	49672485	49672985	peak_65390	chr12	49672714	49672715	rs56222401
chr12	49672485	49672985	peak_65390	chr12	49672739	49672740	rs11168962
chr12	49675750	49676250	peak_65391	chr12	49676010	49676011	rs10875943
chr12	53272890	53273390	peak_66156	chr12	53272964	53272965	rs4919742
chr12	53272890	53273390	peak_66156	chr12	53273085	53273086	rs17746508
chr12	53273170	53273670	peak_66157	chr12	53273208	53273209	rs73108440
chr12	53273610	53274110	peak_66158	chr12	53273773	53273774	rs902772
chr12	53273610	53274110	peak_66158	chr12	53273779	53273780	rs902773
chr12	53273610	53274110	peak_66158	chr12	53273904	53273905	rs902774
chr12	53298685	53299185	peak_66166	chr12	53298775	53298776	rs137898974
chr12	53300590	53301090	peak_66167	chr12	53301019	53301020	rs55958994
chr12	53309365	53309865	peak_66172	chr12	53309584	53309585	rs4919743
chr2	10701690	10702190	peak_150015	chr2	10701908	10701909	rs4669593
chr2	10701690	10702190	peak_150015	chr2	10702099	10702100	rs3814388
chr2	10730785	10731285	peak_150018	chr2	10730839	10730840	rs11674433
chr2	10738005	10738505	peak_150020	chr2	10738018	10738019	rs6432110
chr2	10738005	10738505	peak_150020	chr2	10738134	10738135	rs7605461
chr2	10738005	10738505	peak_150020	chr2	10738176	10738177	rs7593496
chr2	10738005	10738505	peak_150020	chr2	10738428	10738429	rs7608498
chr2	10738005	10738505	peak_150020	chr2	10738449	10738450	rs7582775
chr2	10740085	10740585	peak_150021	chr2	10740093	10740094	rs7587231
chr2	10740085	10740585	peak_150021	chr2	10740494	10740495	rs4668691
chr2	20881870	20882370	peak_151114	chr2	20882056	20882057	rs13394027
chr2	43555225	43555725	peak_153274	chr2	43555506	43555507	rs4340576
chr2	85741365	85741865	peak_155924	chr2	85741372	85741373	rs13411109
chr2	85758045	85758545	peak_155931	chr2	85758090	85758091	rs6750832
chr2	85758045	85758545	peak_155931	chr2	85758144	85758145	rs6750847
chr2	85764765	85765265	peak_155932	chr2	85764960	85764961	rs1446668
chr2	85803165	85803665	peak_155943	chr2	85803542	85803543	rs6757263
chr2	85804870	85805370	peak_155945	chr2	85805367	85805368	rs3770098
chr2	105302405	105302905	peak_157624	chr2	105302832	105302833	chr2:105302832
chr2	111559125	111559625	peak_158280	chr2	111559523	111559524	chr2:111559523
chr2	118560905	118561405	peak_158839	chr2	118560905	118560906	chr2:118560905
chr2	119592430	119592930	peak_158927	chr2	119592814	119592815	chr2:119592814
chr2	122156485	122156985	peak_159465	chr2	122156653	122156654	chr2:122156653
chr2	127783090	127783590	peak_159728	chr2	127783092	127783093	chr2:127783092
chr2	128168625	128169125	peak_159826	chr2	128168699	128168700	chr2:128168699
chr2	133036730	133037230	peak_160618	chr2	133037168	133037169	chr2:133037168
chr2	136857370	136857870	peak_160908	chr2	136857662	136857663	rs191922710
chr2	152198245	152198745	peak_161584	chr2	152198408	152198409	rs4380233
chr2	171162145	171162645	peak_162847	chr2	171162408	171162409	rs191319229
chr2	173296085	173296585	peak_163144	chr2	173296252	173296253	rs76264695
chr2	173303650	173304150	peak_163145	chr2	173303800	173303801	rs79416408
chr2	173311265	173311765	peak_163148	chr2	173311553	173311554	rs12621278
chr2	173311265	173311765	peak_163148	chr2	173311682	173311683	rs12615596
chr2	173313225	173313725	peak_163149	chr2	173313453	173313454	rs1574259
chr2	173319805	173320305	peak_163150	chr2	173319930	173319931	rs77167534
chr2	173399570	173400070	peak_163161	chr2	173399767	173399768	rs57587465
chr2	175209690	175210190	peak_163355	chr2	175209741	175209742	chr2:175209741
chr2	175543145	175543645	peak_163384	chr2	175543533	175543534	rs184841420
chr2	179032465	179032965	peak_163705	chr2	179032833	179032834	chr2:179032833
chr2	179091865	179092365	peak_163713	chr2	179092069	179092070	chr2:179092069
chr2	180615845	180616345	peak_163803	chr2	180615855	180615856	chr2:180615855
chr2	186923745	186924245	peak_164205	chr2	186923752	186923753	chr2:186923752
chr2	188844845	188845345	peak_164356	chr2	188844912	188844913	rs143293523
chr2	189258365	189258865	peak_164434	chr2	189258592	189258593	rs75144441
chr2	190701305	190701805	peak_164556	chr2	190701582	190701583	chr2:190701582
chr2	192635945	192636445	peak_164759	chr2	192636121	192636122	chr2:192636121
chr2	192635945	192636445	peak_164759	chr2	192636240	192636242	chr2:192636240
chr2	193253965	193254465	peak_164807	chr2	193253998	193253999	chr2:193253998
chr2	201278045	201278545	peak_165230	chr2	201278299	201278300	rs116183673
chr2	201323065	201323565	peak_165235	chr2	201323111	201323112	rs149187868
chr2	201483185	201483685	peak_165252	chr2	201483301	201483302	chr2:201483301
chr2	203511045	203511545	peak_165486	chr2	203511309	203511310	chr2:203511309
chr2	203622785	203623285	peak_165493	chr2	203622917	203622918	rs74912422
chr2	212384225	212384725	peak_166117	chr2	212384261	212384262	chr2:212384261
chr2	213995425	213995925	peak_166178	chr2	213995712	213995713	rs115085091
chr2	217129325	217129825	peak_166379	chr2	217129435	217129436	chr2:217129435
chr2	217425105	217425605	peak_166415	chr2	217425181	217425182	rs185957812
chr2	218864350	218864850	peak_166582	chr2	218864775	218864776	rs62182229
chr2	219743870	219744370	peak_166751	chr2	219744041	219744042	rs181197165
chr2	220267585	220268085	peak_166907	chr2	220267763	220267764	rs114509636
chr2	220640785	220641285	peak_167017	chr2	220640823	220640824	rs150770816
chr2	223780245	223780745	peak_167154	chr2	223780421	223780422	chr2:223780421
chr2	224556985	224557485	peak_167190	chr2	224557313	224557314	chr2:224557313
chr2	224648690	224649190	peak_167203	chr2	224649172	224649173	rs111814212
chr2	225165985	225166485	peak_167252	chr2	225166036	225166037	rs185568001
chr2	235239370	235239870	peak_168362	chr2	235239668	235239669	rs75510921
chr2	236515065	236515565	peak_168555	chr2	236515223	236515224	chr2:236515223
chr2	236745225	236745725	peak_168623	chr2	236745323	236745324	rs145172117
chr2	236771990	236772490	peak_168631	chr2	236772465	236772466	rs146360975
chr2	238356730	238357230	peak_168938	chr2	238356795	238356796	rs7602387
chr2	238356730	238357230	peak_168938	chr2	238357118	238357119	rs60278044
chr2	238361010	238361510	peak_168943	chr2	238361089	238361090	rs7584314
chr2	238361010	238361510	peak_168943	chr2	238361241	238361242	rs13397017
chr2	238376825	238377325	peak_168944	chr2	238377012	238377013	rs12474519
chr2	238380050	238380550	peak_168945	chr2	238380266	238380267	rs9973650
chr2	238380050	238380550	peak_168945	chr2	238380272	238380273	rs10929235
chr2	238381530	238382030	peak_168946	chr2	238381729	238381730	rs7604315
chr2	238383710	238384210	peak_168948	chr2	238384046	238384047	rs6722471
chr2	238384730	238385230	peak_168951	chr2	238385126	238385127	rs6729659
chr2	238388365	238388865	peak_168953	chr2	238388631	238388632	rs13432426
chr2	238388365	238388865	peak_168953	chr2	238388792	238388793	rs13390494
chr2	238396430	238396930	peak_168959	chr2	238396872	238396873	rs880930
chr2	238398065	238398565	peak_168960	chr2	238398165	238398166	rs6760842
chr2	238398065	238398565	peak_168960	chr2	238398182	238398183	rs6713555
chr2	238441430	238441930	peak_168977	chr2	238441751	238441752	rs12471291
chr2	238448630	238449130	peak_168980	chr2	238448712	238448713	rs13429533
chr2	238448630	238449130	peak_168980	chr2	238449107	238449108	rs2271809
chr2	240144330	240144830	peak_169460	chr2	240144534	240144535	chr2:240144534
chr2	240166730	240167230	peak_169465	chr2	240167156	240167157	chr2:240167156
chr2	240225765	240226265	peak_169491	chr2	240225951	240225952	chr2:240225951
chr2	240418870	240419370	peak_169546	chr2	240419174	240419175	rs145347240
chr2	240615070	240615570	peak_169605	chr2	240615215	240615216	rs192318145
chr2	241395650	241396150	peak_169839	chr2	241395960	241395961	rs149251515
chr2	241971090	241971590	peak_170071	chr2	241971209	241971210	chr2:241971209
chr2	242211530	242212030	peak_170162	chr2	242211554	242211555	rs62186378
chr2	242218845	242219345	peak_170164	chr2	242219281	242219282	rs56383420
chr2	242236445	242236945	peak_170166	chr2	242236667	242236668	rs62186411
chr2	242260485	242260985	peak_170172	chr2	242260756	242260757	rs59496049
chr2	242269065	242269565	peak_170174	chr2	242269303	242269304	rs62193165
chr2	242294265	242294765	peak_170181	chr2	242294301	242294302	rs62193197
chr2	242421030	242421530	peak_170197	chr2	242421314	242421315	rs3821285
chr2	242429670	242430170	peak_170198	chr2	242430170	242430171	rs4675944
chr2	242431490	242431990	peak_170200	chr2	242431585	242431586	rs869943
chr2	242434050	242434550	peak_170201	chr2	242434316	242434317	rs35496488
chr2	242434550	242435050	peak_170202	chr2	242434809	242434810	rs9052
chr2	242556045	242556545	peak_170244	chr2	242556415	242556416	rs146548588
chr2	242614130	242614630	peak_170265	chr2	242614447	242614448	rs145825209
chr2	242997650	242998150	peak_170425	chr2	242998026	242998027	rs139125361
chr10	51504090	51504590	peak_34237	chr10	51504385	51504386	rs4935573
chr10	51504090	51504590	peak_34237	chr10	51504493	51504494	rs745180
chr10	51514505	51515005	peak_34238	chr10	51514824	51514825	rs2125770
chr10	51515030	51515530	peak_34239	chr10	51515457	51515458	rs2611513
chr10	51519445	51519945	peak_34240	chr10	51519516	51519517	rs2611486
chr10	51519850	51520350	peak_34241	chr10	51520203	51520204	rs3101227
chr10	51542905	51543405	peak_34244	chr10	51543070	51543071	rs7070301
chr10	51543210	51543710	peak_34245	chr10	51543344	51543345	rs4631830
chr10	51544350	51544850	peak_34246	chr10	51544475	51544476	rs7098889
chr10	51544350	51544850	peak_34246	chr10	51544587	51544588	rs4304716
chr10	51547245	51547745	peak_34247	chr10	51547371	51547372	rs7075697
chr10	104418025	104418525	peak_40043	chr10	104418228	104418229	rs12773600
chr10	104418330	104418830	peak_40044	chr10	104418350	104418351	rs12773833
chr10	123044445	123044945	peak_42021	chr10	123044452	123044453	rs10886893
chr10	123044445	123044945	peak_42021	chr10	123044831	123044832	rs35634388
chr10	126688830	126689330	peak_42698	chr10	126689249	126689250	rs11598549
chr10	126690850	126691350	peak_42701	chr10	126691180	126691181	rs12771627
chr10	126696870	126697370	peak_42706	chr10	126696872	126696873	rs4962416
chr10	126696870	126697370	peak_42706	chr10	126697114	126697115	rs4962419
chr10	126696870	126697370	peak_42706	chr10	126697327	126697328	rs12769019
chr10	126697385	126697885	peak_42708	chr10	126697494	126697495	rs12769682
chr7	20998865	20999365	peak_260283	chr7	20999211	20999212	rs9655205
chr7	27976250	27976750	peak_261132	chr7	27976563	27976564	rs10486567
chr7	47445405	47445905	peak_263129	chr7	47445641	47445642	rs700755
chr7	47445405	47445905	peak_263129	chr7	47445812	47445813	rs834601
chr7	47447550	47448050	peak_263131	chr7	47447921	47447922	rs834603
chr7	97714785	97715285	peak_266871	chr7	97715088	97715089	rs6967926
chr7	97790805	97791305	peak_266884	chr7	97790991	97790992	rs12666406
chr7	97807625	97808125	peak_266892	chr7	97807882	97807883	rs6965016
chr7	97816085	97816585	peak_266893	chr7	97816327	97816328	rs6465657
chr7	97816365	97816865	peak_266894	chr7	97816638	97816639	rs6465658
chr20	62370090	62370590	peak_179486	chr20	62370349	62370350	rs1056441
chr20	62372010	62372510	peak_179489	chr20	62372148	62372149	rs6062510
chr20	62372350	62372850	peak_179490	chr20	62372706	62372707	rs4809221
chr20	62373530	62374030	peak_179492	chr20	62373707	62373708	rs8957
chr19	51364225	51364725	peak_146624	chr19	51364269	51364270	rs2569735
chr19	51364225	51364725	peak_146624	chr19	51364623	51364624	rs2735839
chr6	11217565	11218065	peak_242852	chr6	11217843	11217844	rs2018334
chr6	31107265	31107765	peak_245130	chr6	31107733	31107734	rs1966
chr6	31108290	31108790	peak_245131	chr6	31108607	31108608	rs1265089
chr6	31118410	31118910	peak_245135	chr6	31118511	31118512	rs130067
chr6	41513450	41513950	peak_247035	chr6	41513740	41513741	rs4714476
chr6	41514030	41514530	peak_247037	chr6	41514372	41514373	rs6935446
chr6	41514030	41514530	peak_247037	chr6	41514411	41514412	rs6935737
chr6	41515130	41515630	peak_247039	chr6	41515224	41515225	rs9381075
chr6	41525650	41526150	peak_247040	chr6	41525739	41525740	rs10947980
chr6	41536305	41536805	peak_247044	chr6	41536427	41536428	rs1983891
chr6	41536305	41536805	peak_247044	chr6	41536587	41536588	rs4714485
chr6	109292465	109292965	peak_251246	chr6	109292736	109292737	rs1887414
chr6	109292465	109292965	peak_251246	chr6	109292806	109292807	rs4992384
chr6	109292465	109292965	peak_251246	chr6	109292816	109292817	rs4992383
chr6	109316445	109316945	peak_251249	chr6	109316652	109316653	rs11153150
chr6	109316445	109316945	peak_251249	chr6	109316754	109316755	rs11153151
chr6	109323125	109323625	peak_251250	chr6	109323519	109323520	rs2273668
chr6	109325305	109325805	peak_251253	chr6	109325624	109325625	rs75995854
chr6	109330545	109331045	peak_251255	chr6	109330859	109330860	rs6908184
chr6	109341085	109341585	peak_251257	chr6	109341298	109341299	rs75671532
chr6	109344545	109345045	peak_251258	chr6	109344975	109344976	rs76201299
chr6	109355785	109356285	peak_251260	chr6	109355790	109355791	rs1424479
chr6	109355785	109356285	peak_251260	chr6	109356104	109356105	rs11153153
chr6	109357690	109358190	peak_251262	chr6	109357701	109357702	rs12195836
chr6	109357690	109358190	peak_251262	chr6	109357829	109357830	rs12202145
chr6	109357865	109358365	peak_251263	chr6	109358345	109358346	rs17070139
chr6	117114005	117114505	peak_251950	chr6	117114403	117114404	rs6901971
chr6	117122305	117122805	peak_251952	chr6	117122495	117122496	rs1512658
chr6	117202290	117202790	peak_251958	chr6	117202475	117202476	rs339353
chr6	117209805	117210305	peak_251961	chr6	117210052	117210053	rs339331
chr6	153429385	153429885	peak_254902	chr6	153429447	153429448	rs17083581
chr6	153439665	153440165	peak_254903	chr6	153439767	153439768	rs3870366
chr6	153439665	153440165	peak_254903	chr6	153439999	153440000	rs6939447
chr6	153439665	153440165	peak_254903	chr6	153440062	153440063	rs6901126
chr6	153447365	153447865	peak_254906	chr6	153447550	153447551	rs13215402
chr6	160833285	160833785	peak_255749	chr6	160833664	160833665	rs9364554
chr11	2224510	2225010	peak_45652	chr11	2224664	2224665	rs72853963
chr11	2225170	2225670	peak_45653	chr11	2225626	2225627	rs10743176
chr11	2229810	2230310	peak_45655	chr11	2230152	2230153	rs4077456
chr11	2231470	2231970	peak_45656	chr11	2231694	2231695	rs7395734
chr11	2231470	2231970	peak_45656	chr11	2231774	2231775	rs6578999
chr11	2232070	2232570	peak_45657	chr11	2232229	2232230	rs6579002
chr11	2232070	2232570	peak_45657	chr11	2232272	2232273	rs7123180
chr11	2232070	2232570	peak_45657	chr11	2232310	2232311	rs6579003
chr11	2232070	2232570	peak_45657	chr11	2232344	2232345	rs7123299
chr11	2232070	2232570	peak_45657	chr11	2232359	2232360	rs7123312
chr11	2232070	2232570	peak_45657	chr11	2232378	2232379	rs7123418
chr11	68972370	68972870	peak_53666	chr11	68972657	68972658	rs7930375
chr11	68983510	68984010	peak_53668	chr11	68983561	68983562	rs12278923
chr11	68983510	68984010	peak_53668	chr11	68983700	68983701	rs7939803
chr11	68985210	68985710	peak_53669	chr11	68985583	68985584	rs7929962
chr11	69002230	69002730	peak_53674	chr11	69002342	69002343	rs11228580
chr11	69008105	69008605	peak_53675	chr11	69008114	69008115	rs10896450
chr11	102396385	102396885	peak_57055	chr11	102396607	102396608	rs12285347
chr11	102401405	102401905	peak_57057	chr11	102401661	102401662	rs11568818
chr4	95524425	95524925	peak_218501	chr4	95524838	95524839	rs10034824
chr4	95571765	95572265	peak_218510	chr4	95571976	95571977	rs2136486
chr4	95575125	95575625	peak_218513	chr4	95575601	95575602	rs2280003
chr4	95589745	95590245	peak_218515	chr4	95590158	95590159	rs17021972
chr9	22041785	22042285	peak_289489	chr9	22041998	22041999	rs17694493
chr5	1279790	1280290	peak_225037	chr5	1280028	1280029	rs2242652
