# Supplementary material for: CRISPRi screens reveal a DNA methylation-mediated 3D genome dependent causal mechanism in prostate cancer
Source: Nat Commun. 2021 Mar 19;12:1781. doi: 10.1038/s41467-021-21867-0 (PMC7979745; doi:10.1038/s41467-021-21867-0)
Supplement: Supplementary file 10 — Source Data [file 41467_2021_21867_MOESM10_ESM.xlsx]

## Sheet: Figure 2e
Time..hrs;sgEnh1..rep1;sgEnh1..rep2;sgEnh2..rep1;sgEnh2..rep2;sgLacZ..rep1;sgLacZ..rep2
0; 2	779274; 2	520238; 2	239444; 2	670480; 1	895378; 2	53354
4; 3	078995; 2	810981; 2	401429; 2	755236; 2	092589; 2	279647
8; 3	383206; 3	115192; 2	593460; 2	952239; 2	300025; 2	500760
12; 3	433356; 3	229857; 2	962740; 3	008747; 2	625996; 2	878952
16; 3	556034; 3	041004; 3	010955; 3	276691; 2	724221; 2	859402
20; 3	686520; 3	457188; 3	113947; 3	414221; 2	698317; 3	7294
24; 3	847743; 3	527160; 3	430800; 3	777561; 3	023527; 3	288433
28; 4	013180; 3	809821; 3	669182; 4	004062; 3	352744; 3	577518
32; 4	405185; 4	185456; 4	009173; 4	343985; 3	555551; 3	844079
36; 4	682183; 4	434060; 4	199617; 4	932789; 4	019671; 4	426391
40; 4	868549; 4	572351; 4	512807; 5	153350; 4	494432; 4	902534
44; 5	124339; 5	028668; 5	105133; 5	800248; 5	327765; 5	633567
48; 5	763428; 5	254406; 5	780281; 6	417717; 5	780421; 6	517740
52; 5	680744; 5	763983; 6	070680; 7	025306; 6	548411; 7	278471
56; 6	198816; 6	077103; 6	673991; 7	622125; 7	709296; 7	861471
60; 6	771523; 6	329646; 7	280337; 8	244985; 7	877219; 8	584078
64; 7	298917; 6	907881; 7	951483; 8	864595; 8	838486;10	138700
68; 7	930203; 7	503588; 8	708692; 9	851069; 9	635280;11	97000
72; 8	380582; 7	720005; 9	389922;10	445680;11	134990;11	986200
76; 8	677466; 8	679264;10	777380;11	201710;12	553600;13	128940
80; 9	284651; 9	406911;11	392850;12	033880;14	042610;14	716590
84; 9	637907;10	094150;12	200350;13	185930;15	242110;16	666810
88;11	023430;10	690340;13	710070;14	432060;17	328690;18	73070
92;11	918590;11	540950;14	788630;15	170060;19	151530;20	319130
96;12	893730;12	809740;16	543710;16	110410;21	719430;22	912450
100;13	235590;13	761820;17	517740;17	374840;23	333820;25	404170
104;14	550660;14	987150;19	054910;19	140760;26	611260;27	583160
108;15	487820;15	847280;20	805360;20	119370;29	697570;31	92370
112;16	736020;17	112900;22	404540;22	239250;34	326600;34	806870
116;17	791850;19	058280;24	192290;22	836950;37	160270;38	792620
120;18	989280;20	604620;26	273760;25	096020;41	300890;42	786780
124;20	915470;21	835700;28	596580;26	947400;46	116960;47	42320
128;21	990280;23	200980;30	853490;29	380440;51	625930;52	66510
132;23	485580;25	242110;32	927510;31	220420;55	943950;57	666280
136;25	488010;26	918240;34	969670;32	545650;61	721020;62	264650
140;27	504760;29	262190;38	179230;33	991420;66	732950;66	965450
144;28	973740;31	088370;40	242460;35	974370;71	750210;71	292280
148;31	310650;33	376930;43	051040;38	065270;76	058080;75	405510
152;33	037820;35	317400;45	925690;41	220030;79	915310;79	23090
156;35	845230;37	440860;48	741550;43	218390;82	955890;82	592700

## Sheet: Figure 2f
Time..Days;sgEnh1..rep1;sgEnh1..rep2;sgEnh1..rep3;sgEnh2..rep1;sgEnh2..rep2;sgEnh2..rep3;sgLuc..rep1;sgLuc..rep2;sgLuc..rep3
0; 0	00000; 0	00000; 0	0000; 0	00000; 0	00000; 0	00000; 0	0000; 0	0000; 0	0
7; 0	00000; 0	00000; 0	0000; 0	00000; 0	00000; 0	00000; 0	0000; 0	0000; 0	0
10; 0	00000; 0	00000; 0	0000; 0	00000; 0	00000; 0	00000; 0	0000; 0	0000; 0	0
18; 50	77325; 0	00000; 0	0000; 0	00000; 52	44880; 0	00000; 0	0000; 221	2231; 186	5164
24;183	37737; 26	50840; 34	7651; 71	48256; 32	25297; 84	71648; 338	7090; 338	7090; 338	7090
31;350	59245; 96	91767;175	6842;258	02374;164	55275;332	86931; 973	8537;1287	5963; 938	6577
38;915	67117;523	33333;304	6757;816	86891;539	19086;375	18676;1467	0190;2287	3450;1679	4012

## Sheet: Figure 2g
Time..hrs;sgEnh1..rep1;sgEnh1..rep2;sgEnh2..rep1;sgEnh2..rep2;sgLacZ..rep1;sgLacZ..rep2
0; 4	878980; 4	515225; 5	329217; 5	304004; 4	510112; 4	619527
4; 5	043103; 4	815081; 5	685650; 5	672116; 4	931476; 4	767491
8; 5	484433; 5	204742; 5	803974; 6	076412; 5	022243; 5	24037
12; 5	757005; 5	575752; 6	050231; 6	344217; 5	494240; 5	276786
16; 6	168976; 5	667621; 6	551651; 6	849514; 5	417703; 5	466606
20; 6	593653; 6	181547; 6	698167; 7	140666; 5	754588; 5	968856
24; 7	311421; 6	390845; 7	205041; 7	717729; 6	072542; 6	248205
28; 7	758896; 6	966247; 7	576464; 7	971856; 6	409636; 6	464070
32; 8	064145; 7	500001; 8	185642; 8	678227; 6	982484; 7	58536
36; 9	084330; 7	858363; 8	681066; 9	495056; 7	322334; 7	297742
40; 9	527524; 8	749446; 9	242709; 9	883953; 7	896290; 7	682222
44;10	661960; 9	386944;10	076530;10	510400; 8	327671; 7	842822
48;11	139130;10	676800;10	667550;11	540940; 9	087159; 8	901484
52;12	580890;11	737190;12	238490;12	684220;10	241280; 9	718655
56;14	113820;12	931180;13	584080;14	039360;10	831260;10	376190
60;15	045870;13	633330;14	247900;14	983490;11	830100;11	68750
64;15	979850;14	608410;16	005610;15	893360;12	820030;11	696640
68;17	139220;16	119240;17	134100;17	940280;14	387570;12	660330
72;17	538480;17	424910;17	624960;19	059050;15	171170;14	102630
76;18	653410;18	558470;18	061170;20	603300;16	336480;15	442850
80;19	593480;19	662080;19	769000;20	529610;17	555260;16	660870
84;21	827000;21	566930;20	701940;21	883010;18	655090;17	632340
88;23	306820;22	751300;22	883100;23	684940;20	869030;18	504580
92;25	732470;24	557850;24	324930;25	400700;22	381670;20	844580
96;27	932550;26	142380;26	379310;26	975160;23	669530;22	315560
100;28	506430;28	070840;27	949960;27	844560;24	364630;22	998310
104;31	545090;30	299100;29	533160;30	812600;26	278400;25	278860
108;32	432580;32	373590;31	435590;32	077810;27	369590;26	983100
112;34	946530;33	867370;34	210250;34	825520;30	060790;27	647880
116;38	195730;36	611600;34	842430;37	590280;31	465840;30	676950
120;38	134820;38	567860;37	454220;38	691010;34	638100;32	913400
124;42	285730;41	833920;40	164430;42	402390;37	030900;34	718570
128;44	004550;44	140710;42	223980;44	836280;39	280030;37	113170
132;48	193600;47	036500;44	979490;46	597050;42	366250;39	514320
136;51	234520;49	981080;48	378210;49	064280;45	348020;42	968680
140;54	525670;52	414340;53	656900;53	971050;47	551250;46	88560
144;56	030960;55	218410;54	619730;54	539960;50	285780;48	869910
148;59	017120;58	208870;57	804830;59	071980;51	888470;50	346970
152;62	190270;59	679550;59	987230;62	610730;54	798570;54	416560
156;64	634300;61	897370;61	944070;64	626630;57	806630;56	981580

## Sheet: Figure 3b
lac	luc	enh1	enh2	pro1	pro2
1439.26	1430.02	1360.57	1303.24	1282.34	1427.98
632.578	623.933	173.496	299.701	515.369	1481.09
25.5352	36.702	17.3496	5.4491	28.1248	77.6931
1.16069	0	0	1.81637	2.28039	0
17095.8	18964	7826.49	8273.55	9234.07	7256.93
2848.34	2608.56	1617.16	1901.74	2671.86	3933.83

## Sheet: Figure 3e
sgLac	sgLuc	sgPro_rep1	sgPro_rep2	sgEnh_rep1	sgEnh_rep2
2341.74	2121.85	2789.89	2705.89	2259.23	2201.71
173.143	147.717	390.946	307.513	136.333	193.467
9.56593	5.27562	12.06	15.1591	3.89522	9.08296
0.956593	2.11025	5.02502	7.57954	0.973805	3.63318
7709.18	6385.61	873.348	1369.73	7746.62	7059.28
622.742	530.727	526.622	458.021	578.44	556.786

## Sheet: Figure 4d
	RPS28				MYC
	CT rep1	CT rep2	CT rep3	Mean CT	CT rep1	CT rep2	CT rep3	Mean CT	Normalized expression	SD
22Rv1Δcontrol	18.6805	18.5676	18.6497	18.6326	27.7385	27.7739	28.1266	27.8797	0.298569	0.0460165
22Rv1Δ-10kb	18.6673	18.4765	18.3528	18.4989	25.6153	25.5931	25.706	25.6381	1.28694	0.151071

## Sheet: Figure 4f
Sample	CTCFn10K	meth_perct_10K
CL:0002327	46.1736	67
UBERON:0000945	0.52518	65
UBERON:0002106	8.75096	44
EFO:0001086	30.2661	40
EFO:0003072	32.5033	28
UBERON:0000992	4.72172	62
UBERON:0002046	12.3709	33
EFO:0002067	78.7215	0
EFO:0006711	58.3174	17
UBERON:0001159	1.94412	65
UBERON:0004264	1.68289	74
UBERON:0001150	18.6562	20
UBERON:0002369	33.8155	54
UBERON:0002367	5.90651	61
UBERON:0000473	5.63283	73
UBERON:0008952	10.8433	82
EFO:0001187	53.1811	7
UBERON:0001323	9.04941	71
CL:0000182	28.0808	31
EFO:0002791	51.8436	90

## Sheet: Figure 4h
Sample	Genotype	MethylationAtn10Kb	MYC
N1	3	0.725	60.4649
N6	3	0.682	34.2039
N10	2	0.879	13.2262
N12	3	0.622	12.1028
N18	3	0.75	12.1887
N19	2	0.553	82.2311
N26	1	0.486	19.5906
N28	2	0.676	20.413
N31	2	0.784	29.6933
N32	3	0.71	29.9008
N34	3	0.85	13.4233
N37	2	0.778	151.944
N47	2	0.75	36.8301
N50	2	0.5	51.8773
N54	2	0.763	33.5912
N57	3	0.784	10.6926
N58	1	0.594	11.6284
N60	3	0.611	25.4746
N61	3	0.7	15.8649
N62	3	0.787	11.87
N64	3	0.833	20.1393
N67	3	0.889	36.8099
N69	3	0.568	16.9082
N71	3	0.732	12.1147
N72	3	0.886	20.3454
N78	3	0.658	18.5697
N85	3	0.812	9.89123
N92	3	0.638	16.6165
N96	2	0.706	35.1367
N103	2	0.68	25.0813
N109	3	0.632	43.8381
N111	3	0.543	18.5643
N114	3	0.821	7.85521
N120	3	0.742	20.8618
N123	3	0.842	16.3964
N124	3	0.379	18.6277
N125	3	0.571	32.2036
N132	2	0.439	45.6143
N133	2	0.667	18.7459
N139	3	0.88	6.89478
N160	3	0.556	20.889
N162	3	0.579	40.9834
N166	3	0.704	13.6215
N167	3	0.708	18.1497
N172	2	0.818	31.1541
N178	3	0.48	13.6985
N182	2	0.8	26.1107
N185	2	0.577	23.7606
N186	2	0.731	102.043
N198	3	0.613	12.2406
N201	2	0.545	30.3193
N202	3	0.733	19.6643
N209	3	0.6	12.9794
N210	2	0.781	13.0599
N216	3	0.773	6.6857
N229	2	0.667	9.07231
N231	2	0.808	37.8044
N232	2	0.778	9.0727
N250	3	0.808	5.04148
N258	3	0.865	12.0265
N265	3	0.548	21.5742
N271	3	0.606	11.9434
N273	3	0.667	43.419
N274	3	0.533	67.5728
N279	2	0.625	22.8434
N283	3	0.731	13.0603
N286	3	0.75	8.17286
N289	3	0.667	16.0796
N300	3	0.667	85.8939
N312	3	0.6	14.5425
N314	2	0.706	35.9419
N318	3	0.75	12.7234
N319	3	0.559	14.0585
N325	3	0.576	10.5904
N326	3	0.808	6.7501
N329	2	0.865	31.0984
N330	2	0.75	7.1603
N334	3	0.667	16.6258
N335	2	0.828	32.45
N339	3	0.615	15.9738
N340	2	0.829	19.1486
N342	2	0.707	21.1263
N349	1	0.744	17.47
N373	2	0.778	14.3265
N375	3	0.793	8.3383
N378	3	0.732	9.89409
N384	2	0.619	15.8385
N391	3	0.815	13.064
N393	3	0.625	23.876
N405	2	0.759	11.4262
N408	3	0.625	16.0804
N431	3	0.759	21.2282
N434	3	0.765	31.999
N467	3	0.692	14.9219
N473	2	0.611	93.8643
N480	3	0.865	23.7567
N482	3	0.675	16.8178
N487	3	0.632	14.2977
N496	3	0.852	104.721
N498	3	0.722	37.5864
N502	3	0.767	21.8743
N508	2	0.75	9.53695
N509	3	0.853	30.3229
N513	3	0.725	20.7102
N515	3	0.594	24.899
N521	2	0.769	25.2386
N551	3	0.914	70.2498
N558	3	0.8	12.9739
N563	3	0.727	19.4844
N565	2	0.778	33.1642
N574	2	0.774	24.2282
N576	2	0.732	48.9093
N577	3	0.833	22.5424
N585	2	0.87	63.7964
N587	2	0.545	46.9426
N595	2	0.731	34.273
N600	3	0.732	21.0044
N605	3	0.708	37.7561
N607	2	0.857	29.7501
N608	1	0.7	29.3918
N613	3	0.724	7.20924
N637	3	0.667	20.6553
N643	3	0.673	8.63228
N659	3	0.775	6.97635
N716	1	0.639	33.2829
N727	2	0.6	16.8528
N728	2	0.727	11.4014
N729	3	0.805	10.6984

## Sheet: Figure 5c
	RPS28				PVT1
	CT rep1	CT rep2	CT rep3	Mean CT	CT rep1	CT rep2	CT rep3	Mean CT	Normalized expression	SD
22Rv1Δcontrol	18.35	18.04	18.02	18.13	31.03	31.29	31.07	31.13	0.349639	0.0564376
22Rv1Δ-10kb	18.67	18.48	18.35	18.5	29.78	29.59	29.48	29.61	1.28694	0.196348

## Sheet: Figure 5d
Sample	Genotype	MethylationAtn10Kb	PVT1
N1	3	0.725	13.4182
N6	3	0.682	11.0225
N10	2	0.879	11.6081
N12	3	0.622	11.7865
N18	3	0.75	12.2147
N19	2	0.553	15.3548
N26	1	0.486	11.6551
N28	2	0.676	14.6914
N31	2	0.784	17.0034
N32	3	0.71	5.7635
N34	3	0.85	11.632
N37	2	0.778	29.3727
N47	2	0.75	12.708
N50	2	0.5	3.58276
N54	2	0.763	15.0049
N57	3	0.784	13.2486
N58	1	0.594	12.5674
N60	3	0.611	14.9127
N61	3	0.7	10.2078
N62	3	0.787	12.3784
N64	3	0.833	11.3918
N67	3	0.889	10.5744
N69	3	0.568	13.9672
N71	3	0.732	11.7421
N72	3	0.886	12.0451
N78	3	0.658	13.5902
N85	3	0.812	22.301
N92	3	0.638	12.1473
N96	2	0.706	15.763
N103	2	0.68	10.5314
N109	3	0.632	11.2644
N111	3	0.543	12.6062
N114	3	0.821	15.2236
N120	3	0.742	8.60556
N123	3	0.842	10.7574
N124	3	0.379	9.26777
N125	3	0.571	17.129
N132	2	0.439	8.01355
N133	2	0.667	6.23074
N139	3	0.88	13.039
N160	3	0.556	17.3854
N162	3	0.579	12.4893
N166	3	0.704	9.9038
N167	3	0.708	15.193
N172	2	0.818	24.9239
N178	3	0.48	5.02039
N182	2	0.8	11.112
N185	2	0.577	10.6704
N186	2	0.731	10.4183
N198	3	0.613	14.7162
N201	2	0.545	10.059
N202	3	0.733	15.0096
N209	3	0.6	8.99953
N210	2	0.781	11.6469
N216	3	0.773	5.99935
N229	2	0.667	6.57687
N231	2	0.808	33.451
N232	2	0.778	9.60344
N250	3	0.808	7.88533
N258	3	0.865	11.4682
N265	3	0.548	9.49799
N271	3	0.606	9.80322
N273	3	0.667	9.26384
N274	3	0.533	9.9711
N279	2	0.625	10.8772
N283	3	0.731	7.18417
N286	3	0.75	11.5941
N289	3	0.667	12.8999
N300	3	0.667	14.1876
N312	3	0.6	7.55477
N314	2	0.706	10.7055
N318	3	0.75	7.36238
N319	3	0.559	9.00608
N325	3	0.576	9.73431
N326	3	0.808	10.021
N329	2	0.865	20.7078
N330	2	0.75	4.05494
N334	3	0.667	11.1611
N335	2	0.828	12.379
N339	3	0.615	9.53848
N340	2	0.829	12.1696
N342	2	0.707	9.80992
N349	1	0.744	23.4944
N373	2	0.778	15.1243
N375	3	0.793	4.75003
N378	3	0.732	8.61971
N384	2	0.619	16.5518
N391	3	0.815	6.81601
N393	3	0.625	11.0836
N405	2	0.759	7.86112
N408	3	0.625	5.42387
N431	3	0.759	8.09743
N434	3	0.765	11.9623
N467	3	0.692	8.90044
N473	2	0.611	11.5098
N480	3	0.865	8.24185
N482	3	0.675	9.65094
N487	3	0.632	10.1043
N496	3	0.852	7.72
N498	3	0.722	9.6838
N502	3	0.767	9.26708
N508	2	0.75	8.50306
N509	3	0.853	9.72065
N513	3	0.725	7.68655
N515	3	0.594	14.0689
N521	2	0.769	9.95509
N551	3	0.914	17.8179
N558	3	0.8	9.83085
N563	3	0.727	10.662
N565	2	0.778	10.2507
N574	2	0.774	8.12924
N576	2	0.732	13.1607
N577	3	0.833	8.68189
N585	2	0.87	10.4364
N587	2	0.545	12.4736
N595	2	0.731	11.5599
N600	3	0.732	11.4489
N605	3	0.708	7.44379
N607	2	0.857	7.07581
N608	1	0.7	8.03353
N613	3	0.724	7.19854
N637	3	0.667	14.6037
N643	3	0.673	7.88933
N659	3	0.775	9.02326
N716	1	0.639	5.26278
N727	2	0.6	11.7082
N728	2	0.727	6.88633
N729	3	0.805	10.7354

[truncated: 7 more sheets: Supplementary Figure 3e, Supplementary Figure 4a, Supplementary Figure 4b, Supplementary Figure 4d, Supplementary Figure 5a, Supplementary Figure 5b, Supplementary Figure 5c]
